# Supplementary material for: catena-Poly[[bis­[2-(2,3-dimethyl­anilino)benzoato-κO]cadmium(II)]-di-μ-3-pyridylmethanol-κ2 N:O;κ2 O:N]
Source: Acta Crystallogr Sect E Struct Rep Online. 2008 Feb 6;64(Pt 3):m440–1. doi: 10.1107/S1600536808003000 (PMC2960823; doi:10.1107/S1600536808003000)
Supplement: Supplementary file 1 [file e-64-0m440-sup1.cif]

##############################################################################
###                                                                        ###
###        Electronic paper (Acta Crystallographica Section E)             ###
###                                                                        ###
##############################################################################
#                                                                            #
# This CIF contains the data in a paper accepted for publication in Acta     #
# Crystallographica Section E. It conforms to the requirements of Notes      #
# for Authors for Section E, and has been peer reviewed under the auspices   #
# of the IUCr Commission on Journals.                                        #
#                                                                            #
# Full details of the Crystallographic Information File format               #
# are given in the paper "The Crystallographic Information File (CIF):       #
# a New Standard Archive File for Crystallography" by S. R. Hall, F. H.      #
# Allen and I. D. Brown [Acta Cryst. (1991), A47, 655-685].                  #
#                                                                            #
# The current version of the core CIF dictionary is obtainable from          #
# ftp://ftp.iucr.org/pub/cif_core.dic. The current version number is 2.1.    #
#                                                                            #
# Software is freely available for graphical display of the structure(s) in  #
# this CIF.  For information consult the CIF home page http://www.iucr.org/  #
# cif/home.html                                                              #
#                                                                            #
##############################################################################
                                             
data_global
_audit_creation_method     SHELXL-97
_journal_date_recd_electronic     2008-01-22
_journal_date_accepted     2008-01-28
_journal_name_full     'Acta Crystallographica, Section E'
_journal_year     2008
_journal_volume     64
_journal_issue      3
_journal_page_first     m440
_journal_page_last     m441
_journal_paper_category     QM
_journal_coeditor_code     NC2089
_publ_contact_author_name     'Moncol, Jan'
_publ_contact_author_address
;
Department of Inorganic Chemistry, Slovak
Technical University, Radlinsk\'eho 9, SK-812 37
Bratislava, Slovakia
;
_publ_contact_author_email     jan.moncol@stuba.sk
_publ_contact_author_fax     '+421 2593-25-186'
_publ_contact_author_phone     '+421 2524-93-198'
_publ_section_title
;\
<i>catena</i>-Poly[[bis[2-(2,3-dimethylanilino)benzoato-\k<i>O</i>]cadmium(II)]\
-di-\m-3-pyridylmethanol-\k^2^<i>N</i>:<i>O</i>;\k^2^<i>O</i>:<i>N</i>]
;
loop_
    _publ_author_name
    _publ_author_address
    'Moncol, Jan'
;
Department of Inorganic Chemistry, Slovak
Technical University, Radlinsk\'eho 9
SK-812 37 Bratislava, Slovakia
;
    'Miklo\<s, Du\<san'
;
Department of Inorganic Chemistry, Slovak
Technical University, Radlinsk\'eho 9
SK-812 37 Bratislava, Slovakia
;
    'Seg\<la, Peter'
;
Department of Inorganic Chemistry, Slovak
Technical University, Radlinsk\'eho 9
SK-812 37 Bratislava, Slovakia
;
    'Koman, Marian'
;
Department of Inorganic Chemistry, Slovak
Technical University, Radlinsk\'eho 9
SK-812 37 Bratislava, Slovakia
;
    'Lis, Tadeusz'
;
Faculty of Chemistry, University of Wroc\/law,
14 Joliot-Curie St, 50-383 Wroc\/law, Poland
;
data_I
_audit_creation_method     SHELXL-97
_chemical_name_systematic
;
catena-Poly[[bis[2-(2,3-dimethylanilino)benzoato-\kO]cadmium(II)]-di-\m-
3-pyridylmethanol-\k^2^N:O;\k^2^O:N]
;
_chemical_name_common
;
Bis(mefenamato-O)bis(3-pyridylmethanol-N,O)cadmium(II)
;
_chemical_formula_moiety     'C42 H42 Cd N4 O6'
_chemical_formula_sum     'C42 H42 Cd N4 O6'
_chemical_formula_iupac     '[Cd (C15 H14 N O2)2 (C6 H7 N O)2]'
_chemical_formula_weight     811.20
_chemical_melting_point     ?
_symmetry_cell_setting     Triclinic
_symmetry_space_group_name_H-M     'P -1'
_symmetry_space_group_name_Hall     '-P 1'
loop_
    _symmetry_equiv_pos_as_xyz
    'x, y, z'
    '-x, -y, -z'
_cell_length_a     6.829(2)
_cell_length_b     7.765(2)
_cell_length_c     16.930(4)
_cell_angle_alpha     79.25(3)
_cell_angle_beta     85.31(3)
_cell_angle_gamma     86.71(3)
_cell_volume     878.2(4)
_cell_formula_units_Z     1
_cell_measurement_reflns_used     9193
_cell_measurement_theta_min     4
_cell_measurement_theta_max     32
_cell_measurement_temperature     100(2)
_exptl_crystal_description     plate
_exptl_crystal_colour     colourless
_exptl_crystal_size_max     0.15
_exptl_crystal_size_mid     0.08
_exptl_crystal_size_min     0.02
_exptl_crystal_density_diffrn     1.534
_exptl_crystal_density_meas     ?
_exptl_crystal_density_method     'not measured'
_exptl_crystal_F_000     418
_exptl_absorpt_coefficient_mu     0.679
_exptl_absorpt_correction_type     analytical
_exptl_absorpt_process_details     '(Clark & Reid, 1995)'
_exptl_absorpt_correction_T_min     0.915
_exptl_absorpt_correction_T_max     0.985
_exptl_special_details
;
face-indexed (CrysAlis RED; Oxford Diffraction, 2006)
;
_diffrn_ambient_temperature     100(2)
_diffrn_radiation_type     MoK\a
_diffrn_radiation_wavelength     0.71073
_diffrn_radiation_source     'fine-focus sealed tube'
_diffrn_radiation_monochromator     graphite
_diffrn_measurement_device_type     'Kuma KM-4 CCD'
_diffrn_measurement_method     \w
_diffrn_detector_area_resol_mean     ?
_diffrn_reflns_number     16779
_diffrn_reflns_av_R_equivalents     0.0633
_diffrn_reflns_av_sigmaI/netI     0.1186
_diffrn_reflns_theta_min     4.58
_diffrn_reflns_theta_max     32.49
_diffrn_reflns_theta_full     32.49
_diffrn_measured_fraction_theta_max     0.985
_diffrn_measured_fraction_theta_full     0.985
_diffrn_reflns_limit_h_min     -10
_diffrn_reflns_limit_h_max     9
_diffrn_reflns_limit_k_min     -11
_diffrn_reflns_limit_k_max     11
_diffrn_reflns_limit_l_min     -23
_diffrn_reflns_limit_l_max     25
_diffrn_standards_number     0
_diffrn_standards_interval_count     0
_diffrn_standards_interval_time     0
_diffrn_standards_decay_%     0
_refine_special_details
;
 Refinement of F^2^ against ALL reflections.  The weighted R-factor wR and
 goodness of fit S are based on F^2^, conventional R-factors R are based
 on F, with F set to zero for negative F^2^. The threshold expression of
 F^2^ > 2sigma(F^2^) is used only for calculating R-factors(gt) etc. and is
 not relevant to the choice of reflections for refinement.  R-factors based
 on F^2^ are statistically about twice as large as those based on F, and R-
 factors based on ALL data will be even larger.
;
_reflns_number_total     6275
_reflns_number_gt     5024
_reflns_threshold_expression     I>2\s(I)
_refine_ls_structure_factor_coef     Fsqd
_refine_ls_matrix_type     full
_refine_ls_R_factor_all     0.0846
_refine_ls_R_factor_gt     0.0619
_refine_ls_wR_factor_gt     0.0802
_refine_ls_wR_factor_ref     0.0869
_refine_ls_goodness_of_fit_ref     1.009
_refine_ls_restrained_S_all     1.009
_refine_ls_number_reflns     6275
_refine_ls_number_parameters     243
_refine_ls_number_restraints     0
_refine_ls_hydrogen_treatment     constr
_refine_ls_weighting_scheme     calc
_refine_ls_weighting_details
                 'calc w=1/[\s^2^(Fo^2^)+(0.0274P)^2^] where P=(Fo^2^+2Fc^2^)/3'
_atom_sites_solution_hydrogens     geom
_atom_sites_solution_primary     direct
_atom_sites_solution_secondary     difmap
_refine_ls_shift/su_max     0.000
_refine_ls_shift/su_mean     0.000
_refine_diff_density_max     1.294
_refine_diff_density_min     -0.992
_refine_ls_extinction_method     none
_refine_ls_extinction_coef     ?
loop_
    _atom_type_symbol
    _atom_type_description
    _atom_type_scat_dispersion_real
    _atom_type_scat_dispersion_imag
    _atom_type_scat_source
    'C' 'C' 0.0033 0.0016
                         'International Tables Vol C Tables 4.2.6.8 and 6.1.1.4'
    'H' 'H' 0.0000 0.0000
                         'International Tables Vol C Tables 4.2.6.8 and 6.1.1.4'
    'N' 'N' 0.0061 0.0033
                         'International Tables Vol C Tables 4.2.6.8 and 6.1.1.4'
    'O' 'O' 0.0106 0.0060
                         'International Tables Vol C Tables 4.2.6.8 and 6.1.1.4'
    'Cd' 'Cd' -0.8075 1.2024
                         'International Tables Vol C Tables 4.2.6.8 and 6.1.1.4'
_computing_data_collection     'CrysAlis CCD (Oxford Diffraction, 2006)'
_computing_cell_refinement     'CrysAlis RED (Oxford Diffraction, 2006)'
_computing_data_reduction     'CrysAlis RED (Oxford Diffraction, 2006)'
_computing_structure_solution     'SHELXS97 (Sheldrick, 2008)'
_computing_structure_refinement     'SHELXL97 (Sheldrick, 2008)'
_computing_molecular_graphics     'XP in SHELXTL (Sheldrick, 2008)'
_computing_publication_material     'enCIFer (Allen <i>et al.</i>,  2004)'
loop_
    _atom_site_type_symbol
    _atom_site_label
    _atom_site_fract_x
    _atom_site_fract_y
    _atom_site_fract_z
    _atom_site_U_iso_or_equiv
    _atom_site_adp_type
    _atom_site_calc_flag
    _atom_site_refinement_flags
    _atom_site_occupancy
    _atom_site_disorder_assembly
    _atom_site_disorder_group
    Cd Cd 0.5000 0.5000 0.5000 0.01174(8) Uani d S 1 . .
    N N1 0.7197(3) 0.2022(3) 0.20406(12) 0.0165(5) Uani d . 1 . .
    N N2 0.2681(3) 0.7076(2) 0.43955(11) 0.0116(4) Uani d . 1 . .
    O O1 0.5810(2) 0.2645(2) 0.35027(10) 0.0179(4) Uani d . 1 . .
    O O2 0.6740(2) 0.5163(2) 0.38047(9) 0.0142(4) Uani d . 1 . .
    O O3 -0.3074(2) 0.7089(2) 0.53597(9) 0.0139(4) Uani d . 1 . .
    C C1 0.6931(3) 0.3927(3) 0.34046(14) 0.0130(5) Uani d . 1 . .
    C C2 0.8654(3) 0.3967(3) 0.27859(14) 0.0116(5) Uani d . 1 . .
    C C3 1.0243(3) 0.4955(3) 0.28732(15) 0.0158(5) Uani d . 1 . .
    H H3 1.0159 0.5627 0.3290 0.019 Uiso calc R 1 . .
    C C4 1.1945(4) 0.4974(3) 0.23628(15) 0.0176(5) Uani d . 1 . .
    H H4 1.3022 0.5640 0.2433 0.021 Uiso calc R 1 . .
    C C5 1.2045(4) 0.4011(3) 0.17537(15) 0.0178(6) Uani d . 1 . .
    H H5 1.3208 0.4008 0.1405 0.021 Uiso calc R 1 . .
    C C6 1.0488(3) 0.3050(3) 0.16404(14) 0.0148(5) Uani d . 1 . .
    H H6 1.0583 0.2418 0.1209 0.018 Uiso calc R 1 . .
    C C7 0.8761(3) 0.2994(3) 0.21548(14) 0.0127(5) Uani d . 1 . .
    C C8 0.7302(3) 0.0801(3) 0.14937(15) 0.0151(5) Uani d . 1 . .
    C C9 0.7325(3) 0.1415(3) 0.06625(15) 0.0154(5) Uani d . 1 . .
    C C10 0.7413(3) 0.0186(3) 0.01387(15) 0.0144(5) Uani d . 1 . .
    C C11 0.7457(3) -0.1599(3) 0.04723(15) 0.0175(5) Uani d . 1 . .
    H H11 0.7522 -0.2432 0.0124 0.021 Uiso calc R 1 . .
    C C12 0.7409(4) -0.2189(3) 0.12952(16) 0.0193(6) Uani d . 1 . .
    H H12 0.7423 -0.3411 0.1507 0.023 Uiso calc R 1 . .
    C C13 0.7341(3) -0.0990(3) 0.18106(15) 0.0175(5) Uani d . 1 . .
    H H13 0.7321 -0.1388 0.2377 0.021 Uiso calc R 1 . .
    C C14 0.7222(4) 0.3341(3) 0.03169(15) 0.0175(5) Uani d . 1 . .
    H H14A 0.6992 0.4009 0.0756 0.026 Uiso calc R 1 . .
    H H14B 0.6142 0.3600 -0.0040 0.026 Uiso calc R 1 . .
    H H14C 0.8465 0.3673 0.0010 0.026 Uiso calc R 1 . .
    C C15 0.7481(4) 0.0776(4) -0.07602(15) 0.0188(6) Uani d . 1 . .
    H H15A 0.8841 0.0999 -0.0970 0.028 Uiso calc R 1 . .
    H H15B 0.6663 0.1855 -0.0890 0.028 Uiso calc R 1 . .
    H H15C 0.6983 -0.0141 -0.1007 0.028 Uiso calc R 1 . .
    C C21 -0.2568(3) 0.8672(3) 0.48322(15) 0.0130(5) Uani d . 1 . .
    H H21A -0.2578 0.9633 0.5144 0.016 Uiso calc R 1 . .
    H H21B -0.3555 0.8987 0.4426 0.016 Uiso calc R 1 . .
    C C22 -0.0558(3) 0.8469(3) 0.44113(14) 0.0119(5) Uani d . 1 . .
    C C23 -0.0057(4) 0.9524(3) 0.36745(15) 0.0164(5) Uani d . 1 . .
    H H23 -0.0984 1.0372 0.3428 0.020 Uiso calc R 1 . .
    C C24 0.1808(3) 0.9330(3) 0.33008(15) 0.0176(5) Uani d . 1 . .
    H H24 0.2169 1.0035 0.2794 0.021 Uiso calc R 1 . .
    C C25 0.3126(3) 0.8097(3) 0.36774(14) 0.0145(5) Uani d . 1 . .
    H H25 0.4399 0.7964 0.3419 0.017 Uiso calc R 1 . .
    C C26 0.0861(3) 0.7263(3) 0.47475(14) 0.0116(5) Uani d . 1 . .
    H H26 0.0531 0.6532 0.5251 0.014 Uiso calc R 1 . .
    H H1N 0.6340 0.1764 0.2482 0.014 Uiso d R 1 . .
    H H3O -0.3791 0.7267 0.5766 0.014 Uiso d R 1 . .
loop_
    _atom_site_aniso_label
    _atom_site_aniso_U_11
    _atom_site_aniso_U_22
    _atom_site_aniso_U_33
    _atom_site_aniso_U_12
    _atom_site_aniso_U_13
    _atom_site_aniso_U_23
    Cd 0.01022(13) 0.01148(13) 0.01335(14) 0.00098(10) 0.00044(9) -0.00282(10)
    N1 0.0151(10) 0.0236(12) 0.0118(11) -0.0023(9) 0.0033(8) -0.0071(9)
    N2 0.0111(9) 0.0112(10) 0.0129(10) -0.0010(8) 0.0005(8) -0.0036(8)
    O1 0.0177(9) 0.0199(9) 0.0169(9) -0.0040(8) 0.0039(7) -0.0068(8)
    O2 0.0170(8) 0.0127(8) 0.0124(9) 0.0014(7) 0.0046(7) -0.0041(7)
    O3 0.0138(8) 0.0140(9) 0.0142(9) -0.0035(7) 0.0045(7) -0.0045(7)
    C1 0.0142(11) 0.0138(12) 0.0097(12) 0.0040(10) -0.0026(9) 0.0003(10)
    C2 0.0127(11) 0.0110(11) 0.0095(11) 0.0022(9) 0.0006(9) 0.0008(9)
    C3 0.0185(12) 0.0152(12) 0.0136(13) 0.0013(10) -0.0017(10) -0.0025(10)
    C4 0.0165(12) 0.0196(13) 0.0164(13) -0.0033(10) 0.0010(10) -0.0027(11)
    C5 0.0140(12) 0.0219(14) 0.0143(13) 0.0017(10) 0.0061(10) 0.0007(11)
    C6 0.0171(12) 0.0165(12) 0.0101(12) 0.0041(10) 0.0000(9) -0.0031(10)
    C7 0.0134(11) 0.0116(12) 0.0126(12) 0.0008(9) -0.0007(9) -0.0017(10)
    C8 0.0089(11) 0.0211(13) 0.0154(13) 0.0000(10) 0.0009(9) -0.0048(11)
    C9 0.0095(11) 0.0168(13) 0.0192(13) 0.0011(9) 0.0003(9) -0.0025(11)
    C10 0.0071(11) 0.0196(13) 0.0167(13) 0.0022(9) -0.0010(9) -0.0044(11)
    C11 0.0141(12) 0.0232(14) 0.0171(13) -0.0024(10) -0.0001(10) -0.0084(11)
    C12 0.0179(13) 0.0156(13) 0.0236(14) -0.0018(10) -0.0015(11) -0.0009(11)
    C13 0.0159(12) 0.0208(14) 0.0155(13) -0.0022(10) -0.0012(10) -0.0023(11)
    C14 0.0191(13) 0.0173(13) 0.0162(13) 0.0013(10) -0.0006(10) -0.0042(11)
    C15 0.0166(12) 0.0224(14) 0.0176(13) 0.0029(11) 0.0003(10) -0.0055(11)
    C21 0.0113(11) 0.0102(11) 0.0172(13) 0.0003(9) -0.0009(9) -0.0023(10)
    C22 0.0116(11) 0.0108(11) 0.0143(12) -0.0020(9) -0.0006(9) -0.0045(10)
    C23 0.0168(12) 0.0144(12) 0.0174(13) 0.0011(10) -0.0033(10) -0.0009(11)
    C24 0.0177(12) 0.0189(13) 0.0135(13) -0.0018(10) 0.0006(10) 0.0032(11)
    C25 0.0147(12) 0.0163(13) 0.0124(12) -0.0036(10) 0.0032(9) -0.0030(10)
    C26 0.0133(11) 0.0116(12) 0.0094(11) -0.0019(9) 0.0024(9) -0.0018(9)
_geom_special_details
;
 All esds (except the esd in the dihedral angle between two l.s. planes)
 are estimated using the full covariance matrix.  The cell esds are taken
 into account individually in the estimation of esds in distances, angles
 and torsion angles; correlations between esds in cell parameters are only
 used when they are defined by crystal symmetry.  An approximate (isotropic)
 treatment of cell esds is used for estimating esds involving l.s. planes.
;
loop_
    _geom_bond_atom_site_label_1
    _geom_bond_atom_site_label_2
    _geom_bond_site_symmetry_2
    _geom_bond_distance
    _geom_bond_publ_flag
    Cd O2 2_666 2.2475(17) ?
    Cd O2 . 2.2475(17) y
    Cd O3 2_566 2.3400(17) ?
    Cd O3 1_655 2.3400(17) y
    Cd N2 . 2.348(2) y
    Cd N2 2_666 2.348(2) ?
    N1 C7 . 1.389(3) ?
    N1 C8 . 1.439(3) ?
    N1 H1N . 0.91 ?
    N2 C25 . 1.344(3) ?
    N2 C26 . 1.346(3) ?
    O1 C1 . 1.269(3) ?
    O2 C1 . 1.269(3) ?
    O3 C21 . 1.420(3) ?
    O3 Cd 1_455 2.3400(17) ?
    O3 H3O . 0.84 ?
    C1 C2 . 1.507(3) ?
    C2 C3 . 1.397(3) ?
    C2 C7 . 1.414(3) ?
    C3 C4 . 1.389(3) ?
    C3 H3 . 0.9500 ?
    C4 C5 . 1.378(4) ?
    C4 H4 . 0.9500 ?
    C5 C6 . 1.379(3) ?
    C5 H5 . 0.9500 ?
    C6 C7 . 1.405(3) ?
    C6 H6 . 0.9500 ?
    C8 C13 . 1.394(3) ?
    C8 C9 . 1.398(3) ?
    C9 C10 . 1.415(3) ?
    C9 C14 . 1.501(3) ?
    C10 C11 . 1.396(3) ?
    C10 C15 . 1.503(3) ?
    C11 C12 . 1.381(3) ?
    C11 H11 . 0.9500 ?
    C12 C13 . 1.386(4) ?
    C12 H12 . 0.9500 ?
    C13 H13 . 0.9500 ?
    C14 H14A . 0.9800 ?
    C14 H14B . 0.9800 ?
    C14 H14C . 0.9800 ?
    C15 H15A . 0.9800 ?
    C15 H15B . 0.9800 ?
    C15 H15C . 0.9800 ?
    C21 C22 . 1.508(3) ?
    C21 H21A . 0.9900 ?
    C21 H21B . 0.9900 ?
    C22 C23 . 1.387(3) ?
    C22 C26 . 1.388(3) ?
    C23 C24 . 1.388(3) ?
    C23 H23 . 0.9500 ?
    C24 C25 . 1.379(3) ?
    C24 H24 . 0.9500 ?
    C25 H25 . 0.9500 ?
    C26 H26 . 0.9500 ?
loop_
    _geom_angle_atom_site_label_1
    _geom_angle_atom_site_label_2
    _geom_angle_atom_site_label_3
    _geom_angle_site_symmetry_1
    _geom_angle_site_symmetry_3
    _geom_angle
    _geom_angle_publ_flag
    O2 Cd O2 2_666 . 180.0000(10)
                                ?
    O2 Cd O3 2_666 2_566 91.10(6) ?
    O2 Cd O3 . 2_566 88.90(6) ?
    O2 Cd O3 2_666 1_655 88.90(6) ?
    O2 Cd O3 . 1_655 91.10(6) y
    O3 Cd O3 2_566 1_655 180.00(5) ?
    O2 Cd N2 2_666 . 90.24(7) ?
    O2 Cd N2 . . 89.76(7) y
    O3 Cd N2 2_566 . 85.49(7) ?
    O3 Cd N2 1_655 . 94.51(7) y
    O2 Cd N2 2_666 2_666 89.76(7) ?
    O2 Cd N2 . 2_666 90.24(7) ?
    O3 Cd N2 2_566 2_666 94.51(7) ?
    O3 Cd N2 1_655 2_666 85.49(7) ?
    N2 Cd N2 . 2_666 180.00(9) ?
    C7 N1 C8 . . 124.02(19) ?
    C7 N1 H1N . . 114.1 ?
    C8 N1 H1N . . 115.4 ?
    C25 N2 C26 . . 118.0(2) ?
    C25 N2 Cd . . 120.73(15) ?
    C26 N2 Cd . . 121.31(15) ?
    C1 O2 Cd . . 124.12(15) ?
    C21 O3 Cd . 1_455 123.21(14) ?
    C21 O3 H3O . . 112.5 ?
    Cd O3 H3O 1_455 . 96.9 ?
    O2 C1 O1 . . 124.7(2) ?
    O2 C1 C2 . . 117.3(2) ?
    O1 C1 C2 . . 117.9(2) ?
    C3 C2 C7 . . 119.4(2) ?
    C3 C2 C1 . . 117.5(2) ?
    C7 C2 C1 . . 123.1(2) ?
    C4 C3 C2 . . 121.4(2) ?
    C4 C3 H3 . . 119.3 ?
    C2 C3 H3 . . 119.3 ?
    C5 C4 C3 . . 118.9(2) ?
    C5 C4 H4 . . 120.6 ?
    C3 C4 H4 . . 120.6 ?
    C4 C5 C6 . . 121.2(2) ?
    C4 C5 H5 . . 119.4 ?
    C6 C5 H5 . . 119.4 ?
    C5 C6 C7 . . 120.9(2) ?
    C5 C6 H6 . . 119.5 ?
    C7 C6 H6 . . 119.5 ?
    N1 C7 C6 . . 120.8(2) ?
    N1 C7 C2 . . 121.0(2) ?
    C6 C7 C2 . . 118.2(2) ?
    C13 C8 C9 . . 121.2(2) ?
    C13 C8 N1 . . 118.7(2) ?
    C9 C8 N1 . . 120.1(2) ?
    C8 C9 C10 . . 119.0(2) ?
    C8 C9 C14 . . 121.6(2) ?
    C10 C9 C14 . . 119.5(2) ?
    C11 C10 C9 . . 118.7(2) ?
    C11 C10 C15 . . 120.2(2) ?
    C9 C10 C15 . . 121.1(2) ?
    C12 C11 C10 . . 121.8(2) ?
    C12 C11 H11 . . 119.1 ?
    C10 C11 H11 . . 119.1 ?
    C11 C12 C13 . . 119.8(2) ?
    C11 C12 H12 . . 120.1 ?
    C13 C12 H12 . . 120.1 ?
    C12 C13 C8 . . 119.6(2) ?
    C12 C13 H13 . . 120.2 ?
    C8 C13 H13 . . 120.2 ?
    C9 C14 H14A . . 109.5 ?
    C9 C14 H14B . . 109.5 ?
    H14A C14 H14B . . 109.5 ?
    C9 C14 H14C . . 109.5 ?
    H14A C14 H14C . . 109.5 ?
    H14B C14 H14C . . 109.5 ?
    C10 C15 H15A . . 109.5 ?
    C10 C15 H15B . . 109.5 ?
    H15A C15 H15B . . 109.5 ?
    C10 C15 H15C . . 109.5 ?
    H15A C15 H15C . . 109.5 ?
    H15B C15 H15C . . 109.5 ?
    O3 C21 C22 . . 110.59(18) ?
    O3 C21 H21A . . 109.5 ?
    C22 C21 H21A . . 109.5 ?
    O3 C21 H21B . . 109.5 ?
    C22 C21 H21B . . 109.5 ?
    H21A C21 H21B . . 108.1 ?
    C23 C22 C26 . . 117.8(2) ?
    C23 C22 C21 . . 120.4(2) ?
    C26 C22 C21 . . 121.9(2) ?
    C22 C23 C24 . . 119.5(2) ?
    C22 C23 H23 . . 120.2 ?
    C24 C23 H23 . . 120.2 ?
    C25 C24 C23 . . 118.9(2) ?
    C25 C24 H24 . . 120.6 ?
    C23 C24 H24 . . 120.6 ?
    N2 C25 C24 . . 122.6(2) ?
    N2 C25 H25 . . 118.7 ?
    C24 C25 H25 . . 118.7 ?
    N2 C26 C22 . . 123.3(2) ?
    N2 C26 H26 . . 118.4 ?
    C22 C26 H26 . . 118.4 ?
loop_
    _geom_torsion_atom_site_label_1
    _geom_torsion_atom_site_label_2
    _geom_torsion_atom_site_label_3
    _geom_torsion_atom_site_label_4
    _geom_torsion_site_symmetry_1
    _geom_torsion_site_symmetry_2
    _geom_torsion_site_symmetry_3
    _geom_torsion_site_symmetry_4
    _geom_torsion
    _geom_torsion_publ_flag
    O2 Cd N2 C25 2_666 . . . 162.39(18) ?
    O2 Cd N2 C25 . . . . -17.61(18) ?
    O3 Cd N2 C25 2_566 . . . -106.52(18) ?
    O3 Cd N2 C25 1_655 . . . 73.48(18) ?
    O2 Cd N2 C26 2_666 . . . -18.75(17) ?
    O2 Cd N2 C26 . . . . 161.25(17) ?
    O3 Cd N2 C26 2_566 . . . 72.33(17) ?
    O3 Cd N2 C26 1_655 . . . -107.67(17) ?
    O3 Cd O2 C1 2_566 . . . -26.22(17) ?
    O3 Cd O2 C1 1_655 . . . 153.78(17) ?
    N2 Cd O2 C1 . . . . -111.71(18) ?
    N2 Cd O2 C1 2_666 . . . 68.29(18) ?
    Cd O2 C1 O1 . . . . 19.1(3) ?
    Cd O2 C1 C2 . . . . -159.04(14) ?
    O2 C1 C2 C3 . . . . 21.1(3) ?
    O1 C1 C2 C3 . . . . -157.2(2) ?
    O2 C1 C2 C7 . . . . -162.0(2) ?
    O1 C1 C2 C7 . . . . 19.8(3) ?
    C7 C2 C3 C4 . . . . -1.3(4) ?
    C1 C2 C3 C4 . . . . 175.7(2) ?
    C2 C3 C4 C5 . . . . 0.8(4) ?
    C3 C4 C5 C6 . . . . 0.6(4) ?
    C4 C5 C6 C7 . . . . -1.4(4) ?
    C8 N1 C7 C6 . . . . 10.3(3) ?
    C8 N1 C7 C2 . . . . -170.3(2) ?
    C5 C6 C7 N1 . . . . -179.8(2) ?
    C5 C6 C7 C2 . . . . 0.8(3) ?
    C3 C2 C7 N1 . . . . -178.9(2) ?
    C1 C2 C7 N1 . . . . 4.2(3) ?
    C3 C2 C7 C6 . . . . 0.6(3) ?
    C1 C2 C7 C6 . . . . -176.3(2) ?
    C7 N1 C8 C13 . . . . 106.9(3) ?
    C7 N1 C8 C9 . . . . -74.3(3) ?
    C13 C8 C9 C10 . . . . -0.7(3) ?
    N1 C8 C9 C10 . . . . -179.5(2) ?
    C13 C8 C9 C14 . . . . 178.1(2) ?
    N1 C8 C9 C14 . . . . -0.7(3) ?
    C8 C9 C10 C11 . . . . 0.5(3) ?
    C14 C9 C10 C11 . . . . -178.4(2) ?
    C8 C9 C10 C15 . . . . -178.8(2) ?
    C14 C9 C10 C15 . . . . 2.3(3) ?
    C9 C10 C11 C12 . . . . 0.3(4) ?
    C15 C10 C11 C12 . . . . 179.6(2) ?
    C10 C11 C12 C13 . . . . -0.9(4) ?
    C11 C12 C13 C8 . . . . 0.6(4) ?
    C9 C8 C13 C12 . . . . 0.1(4) ?
    N1 C8 C13 C12 . . . . 178.9(2) ?
    Cd O3 C21 C22 1_455 . . . -96.45(19) ?
    O3 C21 C22 C23 . . . . 155.3(2) ?
    O3 C21 C22 C26 . . . . -26.0(3) ?
    C26 C22 C23 C24 . . . . 0.6(4) ?
    C21 C22 C23 C24 . . . . 179.3(2) ?
    C22 C23 C24 C25 . . . . -0.6(4) ?
    C26 N2 C25 C24 . . . . 1.0(4) ?
    Cd N2 C25 C24 . . . . 179.88(18) ?
    C23 C24 C25 N2 . . . . -0.2(4) ?
    C25 N2 C26 C22 . . . . -1.0(3) ?
    Cd N2 C26 C22 . . . . -179.84(17) ?
    C23 C22 C26 N2 . . . . 0.2(4) ?
    C21 C22 C26 N2 . . . . -178.5(2) ?
loop_
    _geom_hbond_atom_site_label_D
    _geom_hbond_atom_site_label_H
    _geom_hbond_atom_site_label_A
    _geom_hbond_site_symmetry_A
    _geom_hbond_distance_DH
    _geom_hbond_distance_HA
    _geom_hbond_distance_DA
    _geom_hbond_angle_DHA
    N1 H1N O1 . 0.91 1.97 2.696(3) 135.2
    O3 H3O O1 2_566 0.84 1.78 2.600(2) 163.8
