# Supplementary material for: catena-Poly[[bis­[2-(2,3-dimethyl­anilino)benzoato-κO]cadmium(II)]-di-μ-3-pyridylmethanol-κ2 N:O;κ2 O:N]
Source: Acta Crystallogr Sect E Struct Rep Online. 2008 Feb 6;64(Pt 3):m440–1. doi: 10.1107/S1600536808003000 (PMC2960823; doi:10.1107/S1600536808003000)
Supplement: Supplementary file 2 [file e-64-0m440-Isup2.hkl]

#
# h,k,l, Fc-squared, Fo-squared, sigma(Fo-squared) and status flag
#
data_I
_shelx_title ' KOR3DC in P-1'
_shelx_refln_list_code          4
_shelx_F_calc_maximum      154.08
_exptl_crystal_F_000       418.00
_reflns_d_resolution_high  0.6615
 
loop_
 _symmetry_equiv_pos_as_xyz
 'x, y, z'
 '-x, -y, -z'
 
_cell_length_a     6.8290
_cell_length_b     7.7650
_cell_length_c    16.9300
_cell_angle_alpha  79.250
_cell_angle_beta   85.310
_cell_angle_gamma  86.710
 
_shelx_F_squared_multiplier     1.000
 
loop_
 _refln_index_h
 _refln_index_k
 _refln_index_l
 _refln_F_squared_calc
 _refln_F_squared_meas
 _refln_F_squared_sigma
 _refln_observed_status
   2   0   0     5053.20     5336.24     31.47 o
   3   0   0      178.79      186.78     12.00 o
   4   0   0     5720.64     5996.15     40.54 o
   5   0   0     2415.80     2406.51     36.10 o
   6   0   0       25.69       37.91     11.96 o
   7   0   0        3.40       33.68     12.53 o
   8   0   0      394.25      330.48     62.10 o
   9   0   0      579.83      717.06    117.31 o
  10   0   0       78.22      152.03     99.93 o
 -10   1   0      344.35      372.30    130.04 o
  -9   1   0       76.99      182.67     66.23 o
  -8   1   0       69.61       63.51     32.34 o
  -7   1   0     1021.01     1073.93     64.43 o
  -6   1   0      505.96      464.35     23.97 o
  -5   1   0      906.35      891.82     26.55 o
  -4   1   0        1.44       20.07      7.06 o
  -3   1   0      687.74      717.20     17.93 o
  -2   1   0     3087.14     3139.14     37.19 o
   2   1   0     5035.91     5162.39     65.28 o
   3   1   0     1953.68     1977.82     26.29 o
   4   1   0       44.14       39.13     10.97 o
   5   1   0      409.77      404.25     25.85 o
   6   1   0     3502.39     3473.64     60.28 o
   7   1   0      292.81      281.98     37.26 o
   8   1   0        4.86       49.51     71.89 o
   9   1   0        1.49       42.89     43.19 o
  10   1   0      479.39      411.08    117.16 o
 -10   2   0      180.58       85.97     93.70 o
  -9   2   0        7.83       66.10     43.52 o
  -8   2   0      467.80      562.69     63.62 o
  -7   2   0      989.45     1001.05     66.19 o
  -6   2   0     1012.08      972.35     39.25 o
  -5   2   0       10.60       26.58     16.55 o
  -4   2   0     1582.09     1595.78     35.83 o
  -3   2   0      966.33      914.72     31.49 o
  -2   2   0     2089.70     2146.52     34.98 o
  -1   2   0      274.71      256.06     24.10 o
   0   2   0      383.68      360.92     18.57 o
   1   2   0      788.61      749.44     19.39 o
   2   2   0      805.06      755.18     22.52 o
   3   2   0     2494.80     2633.05     33.18 o
   4   2   0      868.95      820.79     25.75 o
   5   2   0      133.84       95.36     17.97 o
   6   2   0     2053.24     2033.92     40.74 o
   7   2   0      227.58      261.75     41.50 o
   8   2   0      243.43      250.45     42.89 o
   9   2   0      219.24      153.49     69.95 o
  10   2   0      113.44      200.56     94.97 o
  -9   3   0      105.00      119.53     50.94 o
  -8   3   0      302.31      289.40     40.10 o
  -7   3   0      372.72      195.23     91.13 o
  -6   3   0      319.04      261.88     34.85 o
  -5   3   0      659.80      620.34     40.31 o
  -4   3   0     1601.29     1649.24     42.13 o
  -3   3   0     1059.63     1035.21     40.10 o
  -2   3   0      885.75      858.88     38.86 o
  -1   3   0     1537.35     1571.68     25.04 o
   0   3   0     1772.89     1756.05     38.18 o
   1   3   0     2264.46     2143.84     29.90 o
   2   3   0      272.63      261.34     14.17 o
   3   3   0       62.11       64.71     12.71 o
   4   3   0      974.53      974.29     29.81 o
   5   3   0      276.91      274.17     26.73 o
   6   3   0      608.14      602.91     35.80 o
   7   3   0      646.21      634.26     54.10 o
   8   3   0       87.13      113.90     41.07 o
   9   3   0      345.00      338.79     54.02 o
  10   3   0       85.16      169.12    120.07 o
  -9   4   0      146.33      123.97     57.27 o
  -8   4   0      122.85      152.32     44.26 o
  -7   4   0       35.32       77.25     32.23 o
  -6   4   0      487.05      407.83     44.96 o
  -5   4   0      693.48      737.50     41.16 o
  -4   4   0      849.82      899.59     42.39 o
  -3   4   0      152.45      150.79     23.17 o
  -2   4   0      924.51      928.48     20.34 o
  -1   4   0     2633.75     2764.67     33.13 o
   0   4   0     1865.21     1932.54     47.30 o
   1   4   0      313.10      312.20     22.57 o
   2   4   0     3507.85     3645.58     36.96 o
   3   4   0      647.81      659.42     26.04 o
   4   4   0       58.19       52.71     18.06 o
   5   4   0       40.36       55.73     22.21 o
   6   4   0      688.77      662.16     45.87 o
   7   4   0      828.17      900.20     68.95 o
   8   4   0       68.89       72.85     42.26 o
   9   4   0        4.20       77.05     42.91 o
  -9   5   0      183.99      233.42     63.17 o
  -8   5   0      215.61      181.11     39.15 o
  -7   5   0      433.17      408.44    146.34 o
  -6   5   0      315.77      363.30     49.07 o
  -5   5   0      118.41      140.89     34.25 o
  -4   5   0      415.86      404.05     38.62 o
  -3   5   0      170.43      181.72     24.65 o
  -2   5   0     1164.88     1198.15     39.47 o
  -1   5   0      237.17      188.93     17.09 o
   0   5   0     2740.75     2740.74     43.72 o
   1   5   0      781.48      829.79     28.42 o
   2   5   0      322.99      292.41     23.01 o
   3   5   0      523.97      542.36     20.76 o
   4   5   0     1012.52      999.21     44.31 o
   5   5   0     1012.44     1047.30     51.18 o
   6   5   0       83.49       38.51     24.87 o
   7   5   0       62.34      134.88     47.52 o
   8   5   0      145.07      141.08     51.08 o
   9   5   0      224.89      248.71     87.72 o
  -8   6   0       69.22       50.51     36.22 o
  -7   6   0      632.76      721.42     79.49 o
  -6   6   0      431.37      444.40     49.18 o
  -5   6   0      402.95      402.49     49.34 o
  -4   6   0      187.83      203.47     35.59 o
  -3   6   0       16.61       34.84     24.91 o
  -2   6   0      913.73      920.03     27.49 o
  -1   6   0     1123.91     1105.29     31.72 o
   0   6   0      798.71      796.79     39.86 o
   1   6   0       36.94       36.86     14.51 o
   2   6   0      210.95      191.54     22.37 o
   3   6   0      317.57      325.72     20.86 o
   4   6   0     1457.63     1418.51     50.91 o
   5   6   0      525.56      527.08     48.66 o
   6   6   0      267.03      303.10     54.44 o
   7   6   0       47.07       55.40     34.63 o
   8   6   0      198.37      267.66     51.03 o
   9   6   0      190.04      189.29     75.65 o
  -7   7   0      298.56      407.43     76.05 o
  -6   7   0      556.48      652.49     64.33 o
  -5   7   0       53.71       87.30     39.33 o
  -4   7   0      304.22      356.95     44.02 o
  -3   7   0      902.37      812.80     47.07 o
  -2   7   0      267.29      308.02     37.68 o
  -1   7   0      421.07      407.39     26.74 o
   0   7   0      306.97      337.04     28.51 o
   1   7   0      578.46      544.16     40.14 o
   2   7   0      283.44      265.54     27.04 o
   3   7   0       28.63       30.47     22.44 o
   4   7   0      553.63      526.40     43.14 o
   5   7   0      100.11       97.24     45.53 o
   6   7   0      759.96      812.06     62.51 o
   7   7   0       62.24      136.07     56.85 o
   8   7   0       97.40      144.84     53.31 o
  -7   8   0       88.04      161.17     63.01 o
  -6   8   0      353.39      355.77     57.19 o
  -5   8   0       60.46       72.91     40.38 o
  -4   8   0      202.30      297.56     59.85 o
  -3   8   0      472.12      526.99     48.16 o
  -2   8   0      328.43      324.38     43.35 o
  -1   8   0      568.95      685.69     64.10 o
   0   8   0      337.62      339.88     31.94 o
   1   8   0      286.56      288.12     28.51 o
   2   8   0      349.61      347.54     31.08 o
   3   8   0      217.36      246.29     51.60 o
   4   8   0      171.82      155.00     42.91 o
   5   8   0      155.81      210.84     58.09 o
   6   8   0       14.40       55.40     36.12 o
   7   8   0      422.03      234.41     80.37 o
  -6   9   0      491.40      493.09     74.23 o
  -5   9   0       99.23      227.83     66.23 o
  -4   9   0       53.79      170.35     59.71 o
  -3   9   0       74.82      159.09     50.72 o
  -2   9   0      259.50      254.71     46.84 o
  -1   9   0      286.36      204.95    150.30 o
   0   9   0     1239.42     1233.80     51.05 o
   1   9   0        0.92       29.81     22.34 o
   2   9   0      340.00      294.64     61.72 o
   3   9   0      267.91      227.01     74.44 o
   4   9   0      219.92      194.31     70.46 o
   5   9   0      151.11      146.60     72.91 o
   6   9   0      148.20      164.83     80.56 o
  -4  10   0       91.28      209.65     72.50 o
  -3  10   0      116.99      173.96     49.93 o
  -2  10   0       51.06       67.44     39.64 o
  -1  10   0       67.77       93.07     52.09 o
   0  10   0      696.30      678.38    120.62 o
   1  10   0      301.70      282.67     44.97 o
   2  10   0        0.70       28.29     57.18 o
   3  10   0      130.30      143.88     74.49 o
   4  10   0      178.70      285.51     88.57 o
   5  10   0      454.23      386.64    110.90 o
  -2  11   0      218.83      195.02     66.07 o
  -1  11   0       48.98       67.30     43.20 o
   0  11   0      337.80      389.38     81.67 o
   1  11   0       21.25      128.90     82.76 o
   2  11   0       49.41       59.52     67.18 o
   3  11   0      168.79      160.14     98.97 o
  -3 -11   1      162.48      163.41     75.12 o
  -2 -11   1       96.87       87.80     65.67 o
  -1 -11   1       25.38      171.71     75.95 o
   0 -11   1      250.38      270.08     67.68 o
   1 -11   1       25.57       36.28     35.95 o
   2 -11   1      216.48      206.35     69.97 o
  -5 -10   1      573.48      625.37    123.11 o
  -4 -10   1      182.99      256.95     97.74 o
  -3 -10   1       77.70       74.79     66.37 o
  -2 -10   1       42.32       65.52     62.99 o
  -1 -10   1      489.98      524.02     83.83 o
   0 -10   1      183.56      211.20     51.04 o
   1 -10   1      283.15      204.18     78.41 o
   2 -10   1       74.76       46.46     36.81 o
   3 -10   1      108.53      109.77     56.91 o
   4 -10   1      136.98      196.54     66.48 o
  -6  -9   1       38.73       45.85     57.66 o
  -5  -9   1      216.10      242.14     91.46 o
  -4  -9   1      493.06      534.70     86.06 o
  -3  -9   1       24.40       66.74     61.54 o
  -2  -9   1      102.36      186.69     72.14 o
  -1  -9   1      220.76      206.55     37.34 o
   0  -9   1      640.74      688.12    114.84 o
   1  -9   1      453.28      518.12     62.45 o
   2  -9   1      192.66      141.24     67.27 o
   3  -9   1      121.49      108.28     45.73 o
   4  -9   1      131.11      133.05     53.89 o
   5  -9   1      208.92      335.95     70.62 o
   6  -9   1      192.45      188.44     61.80 o
  -7  -8   1      212.33      181.19     47.38 o
  -6  -8   1       19.10      101.47     41.05 o
  -5  -8   1      198.97      247.35     57.36 o
  -4  -8   1      378.61      436.42     58.42 o
  -3  -8   1      146.81      104.53     30.42 o
  -2  -8   1      348.31      319.76     38.75 o
  -1  -8   1       71.44       63.80     24.79 o
   0  -8   1      125.31      137.29     27.14 o
   1  -8   1      525.89      706.21     72.06 o
   2  -8   1      891.32      900.53    111.80 o
   3  -8   1      169.81      159.04     41.61 o
   4  -8   1      261.82      309.72     57.05 o
   5  -8   1      153.07      162.40     64.64 o
   6  -8   1      151.66      188.53     62.14 o
   7  -8   1      233.61      342.85     77.32 o
  -8  -7   1      258.35      287.33     54.84 o
  -7  -7   1      316.44      376.81     61.43 o
  -6  -7   1      154.59      136.84     33.40 o
  -5  -7   1       44.80       57.71     27.06 o
  -4  -7   1      717.63      628.47     62.25 o
  -3  -7   1      787.11      636.74     51.82 o
  -2  -7   1      321.64      271.28     23.90 o
  -1  -7   1      102.93      117.92     24.43 o
   0  -7   1        5.87       32.32     15.18 o
   1  -7   1      586.19      633.16     32.97 o
   2  -7   1     1256.41     1196.09     53.17 o
   3  -7   1      290.68      280.71     32.40 o
   4  -7   1       30.66       45.48     25.39 o
   5  -7   1      219.69      223.58     39.81 o
   6  -7   1      515.09      546.13     53.60 o
   7  -7   1      256.16      232.13     42.70 o
  -8  -6   1       26.90       71.20     45.96 o
  -7  -6   1      127.88      130.67     55.81 o
  -6  -6   1      390.61      375.69     54.70 o
  -5  -6   1      419.94      447.26     48.78 o
  -4  -6   1      554.07      493.40     45.49 o
  -3  -6   1      694.30      678.14     27.48 o
  -2  -6   1      842.00      818.15     39.71 o
  -1  -6   1      157.89      185.08     22.23 o
   0  -6   1      513.78      558.08     28.92 o
   1  -6   1      537.70      542.97     30.17 o
   2  -6   1     1295.94     1312.11     32.62 o
   3  -6   1      126.13       66.82     24.01 o
   4  -6   1      271.06      277.34     41.82 o
   5  -6   1       19.76       22.49     20.84 o
   6  -6   1      445.78      525.34     46.40 o
   7  -6   1      470.35      382.73     48.69 o
   8  -6   1      309.66      356.79     55.00 o
  -9  -5   1      136.53      181.11     63.47 o
  -8  -5   1       18.04       81.84     33.74 o
  -7  -5   1      271.66      414.05     67.58 o
  -6  -5   1       30.39       92.06     36.84 o
  -5  -5   1      991.29      970.92     50.99 o
  -4  -5   1      389.21      361.64     33.33 o
  -3  -5   1      635.20      652.84     23.30 o
  -2  -5   1       35.57       38.59     10.76 o
  -1  -5   1     2176.86     2151.07     36.02 o
   0  -5   1     1678.05     1750.60     54.85 o
   1  -5   1      813.11      813.45     26.89 o
   2  -5   1     1046.52     1028.59     33.43 o
   3  -5   1      269.91      284.02     30.14 o
   4  -5   1      626.17      634.94     42.51 o
   5  -5   1      131.58      110.39     28.55 o
   6  -5   1      175.42      146.31     38.74 o
   7  -5   1      219.81      206.75     35.63 o
   8  -5   1      411.35      379.60     52.24 o
   9  -5   1      148.53      175.01     53.96 o
  -9  -4   1      250.92      230.66     57.57 o
  -8  -4   1       91.88      113.19     44.34 o
  -7  -4   1      137.20      151.62     39.23 o
  -6  -4   1      823.79      846.16     50.18 o
  -5  -4   1      422.61      425.91     34.15 o
  -4  -4   1      408.16      385.65     30.65 o
  -3  -4   1       25.43       34.37     16.14 o
  -2  -4   1      228.25      242.09     16.48 o
  -1  -4   1     3131.73     3222.15     53.34 o
   0  -4   1     2734.35     2725.68     58.69 o
   1  -4   1      217.28      196.61     17.33 o
   2  -4   1      273.38      234.96     20.34 o
   3  -4   1     2086.29     2233.27     52.77 o
   4  -4   1     1462.35     1534.87     47.73 o
   5  -4   1      211.18      261.54     34.82 o
   6  -4   1      198.55      224.17     49.74 o
   7  -4   1      169.42      203.87     46.30 o
   8  -4   1      419.01      461.20     61.37 o
   9  -4   1       50.17       85.52     45.15 o
  -9  -3   1       40.58       75.08     46.25 o
  -8  -3   1      264.80      288.11     52.18 o
  -7  -3   1     1372.61     1435.86     70.49 o
  -6  -3   1      514.25      497.99     37.09 o
  -5  -3   1       27.02       41.88     14.66 o
  -4  -3   1     1432.66     1429.21     36.13 o
  -3  -3   1     1941.62     2060.83     34.73 o
  -2  -3   1      233.69      210.32     14.17 o
  -1  -3   1       16.82       22.11      7.55 o
   0  -3   1      781.73      756.26     19.86 o
   1  -3   1     3804.49     3949.67     73.98 o
   2  -3   1     1413.65     1409.38     33.61 o
   3  -3   1      255.52      277.79     24.97 o
   4  -3   1      111.05      146.41     24.36 o
   5  -3   1     2824.97     2824.58     60.55 o
   6  -3   1      558.36      557.00     37.10 o
   7  -3   1      115.34      131.54     27.93 o
   8  -3   1       86.96      155.04     47.35 o
   9  -3   1      376.56      372.47     55.68 o
 -10  -2   1      216.63      166.93     86.89 o
  -9  -2   1      148.51      161.54     66.89 o
  -8  -2   1      116.24      191.20     60.91 o
  -7  -2   1      100.45      115.07     37.26 o
  -6  -2   1      758.32      734.63     32.23 o
  -5  -2   1     1263.40     1229.19     30.78 o
  -4  -2   1     1724.15     1702.69     30.94 o
  -3  -2   1     1252.38     1290.64     26.32 o
  -2  -2   1      277.22      271.18     13.48 o
  -1  -2   1     1749.38     1642.79     37.58 o
   0  -2   1     5929.44     6011.84     83.71 o
   1  -2   1      428.50      478.64     17.06 o
   2  -2   1     3492.14     3568.20     42.82 o
   3  -2   1     1478.01     1358.47     46.61 o
   4  -2   1      176.94      151.35     22.34 o
   5  -2   1        1.55       38.87     15.22 o
   6  -2   1     1785.55     1686.91     51.86 o
   7  -2   1      624.33      665.64     50.19 o
   8  -2   1      443.87      485.38     64.85 o
   9  -2   1       30.56      135.93     49.53 o
  10  -2   1       84.90       56.40     62.85 o
 -10  -1   1      191.62      221.27     94.90 o
  -9  -1   1      230.42      169.48    106.92 o
  -8  -1   1      357.97      346.71     86.59 o
  -7  -1   1       13.65       59.79     33.05 o
  -6  -1   1        3.24       26.76     10.87 o
  -5  -1   1     3739.31     3678.53     42.88 o
  -4  -1   1     1355.08     1318.22     26.05 o
  -3  -1   1      599.05      635.80     17.94 o
  -2  -1   1        1.48       29.53      7.98 o
   2  -1   1      920.86      860.86     25.42 o
   3  -1   1      610.38      603.71     16.87 o
   4  -1   1      403.02      384.53     16.65 o
   5  -1   1      342.70      311.32     18.11 o
   6  -1   1      666.40      649.47     25.33 o
   7  -1   1      150.73      152.95     25.07 o
   8  -1   1      426.80      500.16     82.16 o
   9  -1   1      248.76      176.18     56.12 o
  10  -1   1       49.46      110.20     75.60 o
 -10   0   1      372.04      521.90    127.37 o
  -9   0   1        1.61       75.73     73.57 o
  -8   0   1       87.20      112.71     45.59 o
  -7   0   1     1320.27     1232.63     42.89 o
  -6   0   1      197.87      199.35     22.30 o
  -5   0   1      664.85      653.52     27.98 o
  -4   0   1      507.24      508.94     18.68 o
  -3   0   1      377.13      329.47     15.55 o
  -2   0   1     2972.58     3042.71     42.76 o
   2   0   1    11358.56    11813.29     43.96 o
   3   0   1      104.85       96.12     12.42 o
   4   0   1       17.99       37.52      8.12 o
   5   0   1     1056.19     1013.21     26.43 o
   6   0   1     3658.05     3740.89     43.99 o
   7   0   1       33.18       42.43     12.56 o
   8   0   1       40.56       73.95     54.98 o
   9   0   1      197.79      251.99     81.00 o
  10   0   1      392.90      297.73     81.46 o
 -10   1   1      131.40      219.22     94.81 o
  -9   1   1      413.30      405.78     61.89 o
  -8   1   1      249.49      291.40     58.32 o
  -7   1   1      366.97      347.94     43.70 o
  -6   1   1      123.05      112.34     18.04 o
  -5   1   1     2589.73     2551.41     32.71 o
  -4   1   1     1613.74     1627.80     25.60 o
  -3   1   1        8.92       27.90      8.45 o
  -2   1   1       15.40       19.79      9.84 o
   2   1   1        8.60       24.45      9.38 o
   3   1   1     1789.31     1864.24     29.97 o
   4   1   1     3533.79     3646.28     40.80 o
   5   1   1      504.68      456.16     17.88 o
   6   1   1      460.99      423.27     29.49 o
   7   1   1      366.35      387.86     37.05 o
   8   1   1      891.17      820.96     96.48 o
   9   1   1      109.43       56.23     61.00 o
  10   1   1        0.89       15.44     46.80 o
 -10   2   1       67.75       65.43     46.56 o
  -9   2   1       93.10      216.22     51.16 o
  -8   2   1      363.20      409.16     57.34 o
  -7   2   1      486.54      475.86    102.92 o
  -6   2   1      768.53      741.72     38.17 o
  -5   2   1      131.74      155.07     26.15 o
  -4   2   1     2778.17     2853.94     48.96 o
  -3   2   1      795.22      726.65     25.77 o
  -2   2   1     2677.68     2691.70     40.14 o
  -1   2   1     2272.56     2268.35     43.86 o
   0   2   1      920.52      966.52     24.37 o
   1   2   1     1994.33     2012.92     27.63 o
   2   2   1     3309.52     3313.15     44.04 o
   3   2   1      809.35      756.76     24.67 o
   4   2   1       38.81       44.98     14.39 o
   5   2   1      758.00      677.76     28.83 o
   6   2   1      859.71      846.89     42.51 o
   7   2   1      364.44      408.37     46.34 o
   8   2   1      411.53      405.76     55.21 o
   9   2   1      305.52      343.67     94.66 o
  10   2   1      180.09      150.04     68.10 o
  -9   3   1      357.85      353.25     61.71 o
  -8   3   1      102.11      137.19     58.98 o
  -7   3   1      144.95      139.43     52.72 o
  -6   3   1      502.34      421.79     44.38 o
  -5   3   1      712.92      661.31     41.75 o
  -4   3   1      800.61      753.63     33.42 o
  -3   3   1     1011.77      990.05     31.97 o
  -2   3   1     1772.98     1792.05     35.80 o
  -1   3   1     1856.45     1889.89     26.75 o
   0   3   1     2668.30     2616.49     46.21 o
   1   3   1      534.48      550.97     21.98 o
   2   3   1     3771.58     3949.94     42.54 o
   3   3   1      122.65       71.25     16.13 o
   4   3   1      344.15      322.60     20.59 o
   5   3   1       73.85       44.82     13.82 o
   6   3   1      421.22      437.35     34.13 o
   7   3   1      759.31      664.14     54.06 o
   8   3   1      171.36      159.88     43.22 o
   9   3   1      108.74      122.58     50.68 o
  10   3   1       94.85      134.46    105.33 o
  -9   4   1      147.55      164.78     65.38 o
  -8   4   1       61.37       59.26     33.71 o
  -7   4   1      381.05      397.07     67.13 o
  -6   4   1      108.96      203.91     45.23 o
  -5   4   1     1171.69     1182.37     53.72 o
  -4   4   1      189.58      179.30     29.68 o
  -3   4   1      643.50      628.50     33.20 o
  -2   4   1      153.47      144.50     17.95 o
  -1   4   1     1420.09     1501.43     37.48 o
   0   4   1     2984.22     2897.83     38.63 o
   1   4   1     2317.18     2335.62     49.02 o
   2   4   1     2665.64     2903.07     40.73 o
   3   4   1       20.51       14.02      9.14 o
   4   4   1      505.21      458.47     33.18 o
   5   4   1      755.16      713.78     36.16 o
   6   4   1      479.41      458.31     37.66 o
   7   4   1      109.81      114.17     44.28 o
   8   4   1      203.87      264.45     50.64 o
   9   4   1       64.13       70.15     50.15 o
  -9   5   1      213.69      297.48     65.14 o
  -8   5   1      161.18      139.38     41.86 o
  -7   5   1      463.10      445.72     82.20 o
  -6   5   1      324.33      301.48     51.67 o
  -5   5   1      401.50      382.18     44.51 o
  -4   5   1      603.97      582.91     38.05 o
  -3   5   1      149.71      176.04     26.16 o
  -2   5   1       88.78       82.18     12.54 o
  -1   5   1      650.75      627.39     24.65 o
   0   5   1     2380.95     2382.65     45.11 o
   1   5   1      784.86      697.55     30.18 o
   2   5   1      238.81      242.94     17.94 o
   3   5   1      647.73      675.77     21.22 o
   4   5   1      972.47      985.25     69.00 o
   5   5   1      595.66      609.52     69.94 o
   6   5   1      506.38      618.52     56.87 o
   7   5   1       82.92       70.96     34.46 o
   8   5   1      306.15      370.22     61.74 o
   9   5   1       53.51      143.40     72.08 o
  -8   6   1       30.71       45.72     28.98 o
  -7   6   1      591.62      705.45     75.91 o
  -6   6   1      554.54      671.91     62.16 o
  -5   6   1      451.09      479.93     53.24 o
  -4   6   1      260.12      311.07     52.56 o
  -3   6   1      245.32      195.78     29.06 o
  -2   6   1      404.19      345.92     31.01 o
  -1   6   1     1438.45     1397.46     67.77 o
   0   6   1      432.11      427.11     32.02 o
   1   6   1      248.96      276.26     29.76 o
   2   6   1       51.63       73.07     19.51 o
   3   6   1      400.83      389.50     29.86 o
   4   6   1      736.27      728.13     46.78 o
   5   6   1      650.32      698.97     52.52 o
   6   6   1      180.85      216.51     55.05 o
   7   6   1      145.68      119.24     44.22 o
   8   6   1      217.27      295.26     76.30 o
   9   6   1      186.67      155.64     68.22 o
  -7   7   1      218.84      245.05     39.79 o
  -6   7   1      761.19      861.38     71.21 o
  -5   7   1       39.80       57.06     33.26 o
  -4   7   1      266.65      234.38     47.93 o
  -3   7   1      782.01      822.03     85.78 o
  -2   7   1      334.17      323.91     40.87 o
  -1   7   1      813.43      791.54     36.58 o
   0   7   1      347.88      375.36     37.18 o
   1   7   1      312.31      306.30     27.14 o
   2   7   1      947.66      958.61     40.58 o
   3   7   1      121.98       95.11     29.36 o
   4   7   1       23.97       43.16     19.55 o
   5   7   1      105.39      118.72     34.04 o
   6   7   1      951.88      966.58     63.10 o
   7   7   1       79.79      152.70     36.39 o
   8   7   1       73.22      108.54     46.22 o
  -7   8   1       76.88      130.03     64.44 o
  -6   8   1      109.94      105.87     34.95 o
  -5   8   1      341.99      374.32     62.62 o
  -4   8   1      196.80      269.63     89.65 o
  -3   8   1      343.83      255.58     45.32 o
  -2   8   1       70.04       94.04     58.62 o
  -1   8   1      375.75      394.73     53.24 o
   0   8   1     1000.19     1003.09     54.66 o
   1   8   1      428.72      409.91     42.47 o
   2   8   1      313.72      277.73     29.89 o
   3   8   1      357.85      438.74     80.25 o
   4   8   1       49.20       38.42     23.47 o
   5   8   1      269.06      198.86     57.36 o
   6   8   1       84.78       80.23     34.93 o
   7   8   1      246.99      183.73     37.34 o
  -6   9   1       65.72      128.22     65.30 o
  -5   9   1      919.51     1087.39     89.02 o
  -4   9   1      144.60      130.28     56.94 o
  -3   9   1       17.77       88.19     49.45 o
  -2   9   1      152.98      108.19    105.39 o
  -1   9   1      359.15      389.65     92.81 o
   0   9   1     1227.74     1227.95     57.37 o
   1   9   1        1.81       38.93     22.22 o
   2   9   1      282.08      282.57     61.66 o
   3   9   1      313.18      289.13     57.08 o
   4   9   1      258.97      238.82     59.64 o
   5   9   1      174.87      204.51     56.67 o
   6   9   1      263.84      255.40    104.38 o
  -4  10   1      158.62      228.03     68.69 o
  -3  10   1      146.56      231.63     56.05 o
  -2  10   1       46.72       30.29     51.73 o
  -1  10   1      155.38      131.47     79.44 o
   0  10   1      218.66      196.79     42.90 o
   1  10   1      574.08      543.03     56.74 o
   2  10   1        5.64       19.01     47.13 o
   3  10   1       45.32       56.49     56.73 o
   4  10   1      116.84       89.99     71.98 o
   5  10   1      289.76      254.67     68.49 o
  -2  11   1      145.22       49.51     40.00 o
  -1  11   1      221.87      148.77     53.56 o
   0  11   1       34.95       46.53     38.35 o
   1  11   1      332.37      314.17     94.43 o
   2  11   1       89.34      145.22     88.67 o
   3  11   1       40.64       70.84     82.01 o
  -2 -11   2       69.66       58.70     54.16 o
  -1 -11   2       91.85      111.80     92.29 o
   0 -11   2       49.72      109.05     55.97 o
   1 -11   2      359.00      263.70     71.70 o
   2 -11   2       78.15       55.98     47.13 o
  -5 -10   2      148.05      208.77     93.54 o
  -4 -10   2       55.87       92.33     81.78 o
  -3 -10   2      181.93      204.10     72.32 o
  -2 -10   2      272.10      303.99     72.81 o
  -1 -10   2      348.96      273.32     41.41 o
   0 -10   2        0.69       67.69     42.92 o
   1 -10   2      484.17      518.54     64.14 o
   2 -10   2      314.44      271.92     72.57 o
   3 -10   2       74.94       84.69     45.38 o
   4 -10   2      173.37      111.44     57.37 o
  -6  -9   2      101.52      192.22     96.87 o
  -5  -9   2       90.61      136.89     74.26 o
  -4  -9   2      159.18      132.38     57.04 o
  -3  -9   2      182.21      262.18     89.34 o
  -2  -9   2      134.18      171.49     69.35 o
  -1  -9   2      203.95      195.57     42.80 o
   0  -9   2      188.13      159.98     29.96 o
   1  -9   2      380.92      403.94     64.18 o
   2  -9   2      419.94      290.05     69.86 o
   3  -9   2      118.71       82.38     49.16 o
   4  -9   2      142.03       96.24     45.68 o
   5  -9   2      455.85      525.25     63.05 o
  -7  -8   2      159.22      151.81     58.54 o
  -6  -8   2        1.02       76.40     46.93 o
  -5  -8   2      286.33      273.46     72.76 o
  -4  -8   2      399.49      373.30     71.40 o
  -3  -8   2      487.42      619.51    102.78 o
  -2  -8   2      150.28      167.48     32.91 o
  -1  -8   2        3.27       37.89     24.78 o
   0  -8   2      442.63      425.29     38.58 o
   1  -8   2      187.83      234.37     48.34 o
   2  -8   2      511.78      498.41     62.47 o
   3  -8   2      209.13      221.15     59.92 o
   4  -8   2      534.36      548.33     73.14 o
   5  -8   2      118.06      169.47    127.45 o
   6  -8   2       40.29       43.22     43.92 o
  -8  -7   2       51.16      123.64     53.89 o
  -7  -7   2      480.70      568.18     67.96 o
  -6  -7   2      226.92      238.60     39.15 o
  -5  -7   2      147.53      133.60     29.27 o
  -4  -7   2       53.32       35.57     23.34 o
  -3  -7   2     1266.21     1204.74     57.32 o
  -2  -7   2      902.31      840.10     40.56 o
  -1  -7   2      568.34      557.76     31.50 o
   0  -7   2      236.79      140.22     22.23 o
   1  -7   2      432.49      458.71     26.83 o
   2  -7   2      979.02      958.40     71.88 o
   3  -7   2     1015.47     1050.23     97.78 o
   4  -7   2        7.85       56.16     22.09 o
   5  -7   2       18.50      104.32     43.58 o
   6  -7   2      317.42      317.58     43.65 o
   7  -7   2      334.37      412.62     81.98 o
  -8  -6   2       84.07       81.59     43.38 o
  -7  -6   2       11.36      103.95     43.04 o
  -6  -6   2      355.54      380.45     59.76 o
  -5  -6   2      298.12      290.17     57.76 o
  -4  -6   2      734.78      811.86     52.25 o
  -3  -6   2      399.56      370.15     23.47 o
  -2  -6   2      240.19      278.02     22.75 o
  -1  -6   2     1032.38     1037.29     33.04 o
   0  -6   2      882.11      883.48     31.63 o
   1  -6   2      768.58      817.01     47.12 o
   2  -6   2      219.57      221.61     19.64 o
   3  -6   2      469.36      477.67     59.70 o
   4  -6   2      490.16      515.96     45.03 o
   5  -6   2      137.11      147.27     27.26 o
   6  -6   2      155.72      157.98     45.28 o
   7  -6   2       90.33      172.53     46.40 o
   8  -6   2      293.48      377.38     57.32 o
  -9  -5   2      342.59      413.08     71.01 o
  -8  -5   2      105.88      121.79     53.66 o
  -7  -5   2       26.54       71.19     41.19 o
  -6  -5   2       44.02       71.56     41.29 o
  -5  -5   2     1398.16     1498.74     58.92 o
  -4  -5   2      392.17      400.37     35.47 o
  -3  -5   2      193.96      159.83     16.12 o
  -2  -5   2        2.32       34.92     12.38 o
  -1  -5   2     2043.46     2162.27     35.38 o
   0  -5   2     1368.61     1344.39     38.67 o
   1  -5   2     1294.39     1214.69     29.40 o
   2  -5   2      694.63      704.29     24.38 o
   3  -5   2      524.12      509.65     28.29 o
   4  -5   2      507.52      505.47     47.11 o
   5  -5   2      708.34      757.71     50.50 o
   6  -5   2       42.59       38.33     21.20 o
   7  -5   2      315.10      274.17     45.11 o
   8  -5   2      129.97      169.42     46.41 o
   9  -5   2      167.45      141.40     43.46 o
  -9  -4   2       74.76      158.72     60.26 o
  -8  -4   2      644.73      606.60     69.05 o
  -7  -4   2      429.60      428.86     59.10 o
  -6  -4   2      253.48      261.06     49.03 o
  -5  -4   2      159.60      167.53     28.96 o
  -4  -4   2      722.55      800.11     40.30 o
  -3  -4   2     1298.69     1292.21     38.50 o
  -2  -4   2      286.31      230.99     15.38 o
  -1  -4   2       57.50       57.41     10.47 o
   0  -4   2      759.16      813.06     24.78 o
   1  -4   2     1005.76      966.45     28.95 o
   2  -4   2     1659.24     1634.39     26.86 o
   3  -4   2      709.14      726.51     35.51 o
   4  -4   2      220.09      249.88     25.61 o
   5  -4   2     1472.10     1389.38     50.12 o
   6  -4   2      530.37      483.60     42.72 o
   7  -4   2       37.51       61.76     29.58 o
   8  -4   2      188.30      272.00     49.14 o
   9  -4   2      294.29      277.62     65.48 o
  -9  -3   2      160.23      188.07     58.32 o
  -8  -3   2      203.53      235.07     47.27 o
  -7  -3   2      388.06      329.17     52.08 o
  -6  -3   2      304.70      286.24     33.59 o
  -5  -3   2     1959.95     1864.05     45.54 o
  -4  -3   2      334.22      349.71     29.55 o
  -3  -3   2      756.13      710.83     29.62 o
  -2  -3   2     3206.08     3368.64     32.01 o
  -1  -3   2      883.54      846.25     21.09 o
   0  -3   2       46.99       40.71      8.10 o
   1  -3   2      176.69      177.21     14.71 o
   2  -3   2      941.22      868.34     28.15 o
   3  -3   2     2508.83     2593.63     61.82 o
   4  -3   2      173.99      204.39     29.58 o
   5  -3   2      561.99      542.51     36.32 o
   6  -3   2      233.46      263.36     43.54 o
   7  -3   2      536.47      569.28     44.15 o
   8  -3   2      563.76      572.76     55.39 o
   9  -3   2      117.83      148.75     50.85 o
 -10  -2   2      258.71      367.48     96.16 o
  -9  -2   2      174.00      146.69     69.73 o
  -8  -2   2      147.58      138.24     45.54 o
  -7  -2   2      109.22      104.64     33.06 o
  -6  -2   2       18.71       34.42     14.87 o
  -5  -2   2     1985.74     1896.89     37.64 o
  -4  -2   2     1339.52     1292.11     27.08 o
  -3  -2   2     2144.43     2228.58     38.46 o
  -2  -2   2     1163.91     1182.29     20.51 o
  -1  -2   2     1093.27     1045.34     22.36 o
   0  -2   2      351.22      347.69     27.57 o
   1  -2   2     6662.24     6861.99     86.30 o
   2  -2   2     3631.87     3753.15     68.38 o
   3  -2   2       77.57       69.40     16.63 o
   4  -2   2       22.66       29.45     10.84 o
   5  -2   2      153.33      165.58     21.47 o
   6  -2   2     1789.10     1919.88     43.55 o
   7  -2   2       68.78       71.94     25.39 o
   8  -2   2      420.67      446.10     61.50 o
   9  -2   2      242.85      337.04     96.99 o
  10  -2   2       24.07      111.58     84.36 o
 -10  -1   2      355.05      266.67     84.36 o
  -9  -1   2      193.67      302.93     88.76 o
  -8  -1   2      308.51      275.79     69.69 o
  -7  -1   2       76.91      106.47     27.06 o
  -6  -1   2      100.56       96.13     15.54 o
  -5  -1   2     1194.76     1181.64     32.78 o
  -4  -1   2      361.77      345.33     15.52 o
  -3  -1   2     2701.02     2820.68     28.06 o
  -2  -1   2      719.43      744.24     16.43 o
  -1  -1   2     1022.80     1042.71     21.19 o
   1  -1   2    23740.87    25806.02    319.31 o
   2  -1   2     4306.95     4345.45     42.57 o
   3  -1   2      451.16      459.07     17.05 o
   4  -1   2      116.32       88.63     12.54 o
   5  -1   2      183.83      163.72     14.95 o
   6  -1   2     1116.77     1183.54     27.59 o
   7  -1   2      471.90      463.52     36.92 o
   8  -1   2      122.26      257.13     57.06 o
   9  -1   2       57.62       75.17     66.69 o
  10  -1   2      154.00      166.41     81.30 o
 -10   0   2      246.69      103.10     63.46 o
  -9   0   2      619.40      600.64    109.62 o
  -8   0   2      165.85      188.26     59.34 o
  -7   0   2       86.97       75.89     21.73 o
  -6   0   2      393.30      408.16     27.12 o
  -5   0   2     2667.85     2675.43     35.18 o
  -4   0   2     1660.80     1682.36     25.44 o
  -3   0   2      951.32     1091.51     18.88 o
  -2   0   2      157.27      147.80     10.07 o
   2   0   2      128.91      132.33     11.69 o
   3   0   2     3069.42     3113.34     33.40 o
   4   0   2     3088.83     3191.07     34.20 o
   5   0   2     1105.52     1111.35     24.73 o
   6   0   2      119.41      140.59     21.07 o
   7   0   2     1013.83     1012.69     80.88 o
   8   0   2      831.49      746.41     95.83 o
   9   0   2      202.87      260.87     86.25 o
  10   0   2       26.45       59.42     71.20 o
 -10   1   2       84.05      157.27     90.51 o
  -9   1   2      540.44      641.83     78.24 o
  -8   1   2       51.17       69.56     37.16 o
  -7   1   2      382.39      437.61     80.34 o
  -6   1   2      891.06      862.68     27.24 o
  -5   1   2     1095.92     1042.28     25.34 o
  -4   1   2      859.22      885.33     20.72 o
  -3   1   2     1906.70     1900.02     23.32 o
  -2   1   2     1741.83     1696.05     29.37 o
  -1   1   2       23.86       15.19      6.04 o
   2   1   2     2744.18     2781.16     48.71 o
   3   1   2        6.24       16.01      7.13 o
   4   1   2      696.27      692.01     19.09 o
   5   1   2     1659.41     1626.44     27.46 o
   6   1   2      782.85      772.17     34.33 o
   7   1   2      468.61      434.30     38.15 o
   8   1   2      110.68      143.43     58.71 o
   9   1   2      200.37      191.47     81.20 o
  10   1   2      521.90      540.74    102.51 o
  -9   2   2      156.87      207.36     57.59 o
  -8   2   2      514.33      595.32     66.71 o
  -7   2   2      512.10      453.53     47.75 o
  -6   2   2       68.56       81.92     23.36 o
  -5   2   2      202.48      176.89     24.50 o
  -4   2   2     2006.01     1889.84     26.34 o
  -3   2   2     5950.19     6183.14     53.42 o
  -2   2   2      844.03      861.60     26.35 o
  -1   2   2        8.91       30.97     12.82 o
   0   2   2       12.14       28.13     11.35 o
   1   2   2    11400.65    11499.13     62.19 o
   2   2   2     2656.87     2728.42     53.95 o
   3   2   2      219.40      186.23     18.82 o
   4   2   2       24.37       39.00     15.00 o
   5   2   2      831.78      778.53     38.81 o
   6   2   2      173.14      146.49     22.10 o
   7   2   2      477.24      491.08     41.63 o
   8   2   2      836.60      943.08     65.99 o
   9   2   2       99.10      125.95     90.26 o
  10   2   2       86.89       96.46     81.46 o
  -9   3   2      178.08      196.71     47.35 o
  -8   3   2      160.43      173.94     51.29 o
  -7   3   2      371.40      328.93     53.42 o
  -6   3   2      354.19      308.15     37.49 o
  -5   3   2      223.35      253.90     31.10 o
  -4   3   2      354.23      312.03     33.35 o
  -3   3   2     2278.11     2256.85     42.09 o
  -2   3   2     1217.92     1255.08     32.17 o
  -1   3   2     1010.08      937.92     24.47 o
   0   3   2     1236.68     1303.51     31.76 o
   1   3   2     1828.00     1839.38     30.18 o
   2   3   2     3943.73     4127.01     55.90 o
   3   3   2     1261.92     1301.86     29.87 o
   4   3   2      414.80      402.70     23.14 o
   5   3   2        2.25       32.08     13.28 o
   6   3   2      433.09      419.92     34.15 o
   7   3   2      456.01      445.96     50.48 o
   8   3   2      384.12      390.07     50.29 o
   9   3   2       68.06      100.99     45.25 o
  10   3   2       43.82       52.83     52.04 o
  -9   4   2      158.29      244.74     70.77 o
  -8   4   2       25.65       84.42     44.46 o
  -7   4   2      229.51      212.33     49.95 o
  -6   4   2      492.40      492.01    112.38 o
  -5   4   2     2209.12     2301.34     57.16 o
  -4   4   2        1.10       37.12     14.84 o
  -3   4   2      219.34      262.74     29.11 o
  -2   4   2       73.19       60.64     14.64 o
  -1   4   2     4200.64     4342.01     38.96 o
   0   4   2      526.08      516.06     26.27 o
   1   4   2     1486.15     1549.62     38.03 o
   2   4   2     1123.86     1094.32     27.53 o
   3   4   2     1253.99     1326.34     37.90 o
   4   4   2      669.96      705.49     32.16 o
   5   4   2      382.29      353.81     27.80 o
   6   4   2      439.87      448.27     40.50 o
   7   4   2      620.48      582.61     61.38 o
   8   4   2      100.82      133.21     75.67 o
   9   4   2        5.26       57.71     43.16 o
  -9   5   2       33.31      110.90     65.68 o
  -8   5   2       79.34       79.18     42.23 o
  -7   5   2      229.62      161.87     42.05 o
  -6   5   2      977.72     1114.30    120.11 o
  -5   5   2      489.10      491.03     45.92 o
  -4   5   2      797.76      798.87     39.17 o
  -3   5   2      164.87      146.15     25.47 o
  -2   5   2      122.22      106.01     23.11 o
  -1   5   2      936.48      897.54     35.82 o
   0   5   2     1328.06     1302.79     34.61 o
   1   5   2      726.73      720.74     28.54 o
   2   5   2      203.62      190.71     19.32 o
   3   5   2      464.35      468.96     25.66 o
   4   5   2      330.39      308.36     26.08 o
   5   5   2     1452.10     1358.85     55.77 o
   6   5   2      369.83      395.69     47.85 o
   7   5   2       98.64      107.96     33.47 o
   8   5   2      318.92      339.53     57.04 o
   9   5   2      167.45      205.77     61.44 o
  -8   6   2      336.58      298.40     57.63 o
  -7   6   2       59.96      128.75     51.72 o
  -6   6   2       56.80       75.65     35.45 o
  -5   6   2      972.61      989.49     77.81 o
  -4   6   2      969.42      976.31    121.47 o
  -3   6   2      319.51      211.27     43.06 o
  -2   6   2      208.55      213.51     28.03 o
  -1   6   2      784.84      771.88     33.65 o
   0   6   2     1419.20     1389.13     45.40 o
   1   6   2      501.14      484.62     33.19 o
   2   6   2        3.17       38.83     13.25 o
   3   6   2      450.27      557.68     42.41 o
   4   6   2      361.02      471.92     53.36 o
   5   6   2      860.38      779.90     58.72 o
   6   6   2        7.82       37.71     31.12 o
   7   6   2      206.65      280.59     50.99 o
   8   6   2      305.83      265.33     52.60 o
   9   6   2      317.14      245.26     64.22 o
  -7   7   2      151.79      234.03     54.18 o
  -6   7   2      241.04      245.30     43.89 o
  -5   7   2      467.25      375.99     72.86 o
  -4   7   2      100.62      129.68     33.04 o
  -3   7   2      388.43      427.71     50.43 o
  -2   7   2      655.76      620.88    112.55 o
  -1   7   2      605.54      633.15     32.16 o
   0   7   2      374.42      368.28     37.18 o
   1   7   2      624.39      583.87    112.75 o
   2   7   2     1205.53     1185.12     41.54 o
   3   7   2      164.39      166.82     34.49 o
   4   7   2       27.46       75.49     25.61 o
   5   7   2      134.04      103.50     34.21 o
   6   7   2      660.15      647.44     53.50 o
   7   7   2       30.36      105.18     38.48 o
   8   7   2      133.81      110.47     48.09 o
  -7   8   2       46.30      131.60     53.70 o
  -6   8   2       30.66       64.87     56.31 o
  -5   8   2      805.51      797.90    106.95 o
  -4   8   2      126.19      220.15     45.16 o
  -3   8   2      309.42      287.18     48.00 o
  -2   8   2       95.83       99.10     39.37 o
  -1   8   2      110.62       64.27     22.06 o
   0   8   2      275.22      296.42     32.79 o
   1   8   2     1762.38     1892.75     63.45 o
   2   8   2      453.23      415.68     35.43 o
   3   8   2      181.08      166.54     39.08 o
   4   8   2       24.20       45.74     25.79 o
   5   8   2      240.32      213.16     62.53 o
   6   8   2      486.26      521.76     92.77 o
   7   8   2      176.67      173.31     40.48 o
  -6   9   2        6.59       83.50     52.43 o
  -5   9   2      516.76      582.60     57.64 o
  -4   9   2      351.58      459.18     54.29 o
  -3   9   2       75.75      139.97     45.37 o
  -2   9   2      168.19       90.01     44.36 o
  -1   9   2       98.61       80.82     28.36 o
   0   9   2      130.55      119.18     25.22 o
   1   9   2      639.76      632.49     41.92 o
   2   9   2      294.37      323.26     48.41 o
   3   9   2       53.48       56.19     36.15 o
   4   9   2      195.40      119.20     53.37 o
   5   9   2      290.51      314.64     78.62 o
   6   9   2      165.82      151.76     56.51 o
  -4  10   2       60.12      139.31     57.98 o
  -3  10   2       97.35      173.61     88.32 o
  -2  10   2      281.13      319.90     58.71 o
  -1  10   2      549.35      613.32    247.09 o
   0  10   2        9.88       77.21     41.08 o
   1  10   2      269.74      221.07     42.23 o
   2  10   2       59.96      162.48     66.50 o
   3  10   2      154.13      222.37     76.78 o
   4  10   2      151.02      239.84     90.81 o
   5  10   2      104.76      118.92     87.47 o
  -2  11   2      101.07      119.60     56.55 o
  -1  11   2      286.33      174.59     71.50 o
   0  11   2       97.41       87.52     57.17 o
   1  11   2      418.40      299.46     79.11 o
   2  11   2       39.39       69.21     65.14 o
   3  11   2       54.31      101.36     84.12 o
  -2 -11   3      101.47      100.57     89.11 o
  -1 -11   3       23.36       84.02     85.21 o
   0 -11   3       29.76       61.68     48.99 o
   1 -11   3      475.69      490.30     86.08 o
  -4 -10   3       19.77      131.88     94.70 o
  -3 -10   3       76.07      114.69     61.24 o
  -2 -10   3       86.42       92.86     62.19 o
  -1 -10   3      624.07      702.62     62.65 o
   0 -10   3      204.55      242.59     50.39 o
   1 -10   3        0.70       32.27     36.88 o
   2 -10   3      214.40      131.71     47.86 o
   3 -10   3      420.68      299.39     56.82 o
   4 -10   3      515.27      558.39     71.46 o
  -6  -9   3       76.05       62.15     71.50 o
  -5  -9   3      110.57      116.10     84.43 o
  -4  -9   3       46.15       76.98     61.20 o
  -3  -9   3      379.59      395.24     71.59 o
  -2  -9   3       81.34       88.60     44.50 o
  -1  -9   3      267.92      255.47    103.38 o
   0  -9   3      159.88      162.88     34.90 o
   1  -9   3      161.47      208.04     92.20 o
   2  -9   3      129.22      126.01     47.37 o
   3  -9   3      361.01      300.99     55.73 o
   4  -9   3      212.95      217.91     83.34 o
   5  -9   3      485.22      510.57     87.42 o
  -7  -8   3      341.38      342.71    158.40 o
  -6  -8   3       99.19      144.74     95.98 o
  -5  -8   3       42.26       79.67     62.19 o
  -4  -8   3      263.49      328.51     80.16 o
  -3  -8   3      809.41      762.50     86.75 o
  -2  -8   3      440.50      387.15     54.33 o
  -1  -8   3        2.15       33.78     26.38 o
   0  -8   3      226.56      240.41     33.31 o
   1  -8   3      192.32      169.50     65.61 o
   2  -8   3      302.87      301.99     64.73 o
   3  -8   3      400.41      329.88     57.35 o
   4  -8   3      155.45      120.24     42.95 o
   5  -8   3      185.23      246.84     54.09 o
   6  -8   3      185.96      144.04     60.42 o
  -8  -7   3      236.68      351.30     80.19 o
  -7  -7   3       22.16       44.33     35.90 o
  -6  -7   3       35.99       72.65     28.08 o
  -5  -7   3      306.84      205.92     50.76 o
  -4  -7   3      499.59      482.97    131.35 o
  -3  -7   3      589.45      562.33     88.92 o
  -2  -7   3      379.91      422.31     52.74 o
  -1  -7   3      842.61      823.10     43.33 o
   0  -7   3       11.17       26.14     18.64 o
   1  -7   3      599.91      587.10     38.09 o
   2  -7   3      111.88      193.23     47.69 o
   3  -7   3     1026.86     1044.64    114.29 o
   4  -7   3      151.53      135.05    106.69 o
   5  -7   3      121.33      136.00     43.21 o
   6  -7   3       29.02       89.03     39.94 o
   7  -7   3      219.03      246.48     60.10 o
  -8  -6   3      164.07      243.33     74.65 o
  -7  -6   3       81.35       92.92     42.90 o
  -6  -6   3      648.75      573.13     58.73 o
  -5  -6   3        6.55       40.07     28.15 o
  -4  -6   3      328.78      361.06     31.48 o
  -3  -6   3      705.67      608.18     33.47 o
  -2  -6   3      912.03      899.81     32.01 o
  -1  -6   3      315.59      308.89     23.17 o
   0  -6   3      337.29      392.37     24.26 o
   1  -6   3      973.90      982.09     38.54 o
   2  -6   3      940.69      965.68     31.26 o
   3  -6   3      445.63      456.33     76.15 o
   4  -6   3       50.89      110.37     32.66 o
   5  -6   3      524.55      602.62     68.80 o
   6  -6   3      307.99      460.80     64.25 o
   7  -6   3      107.72      191.60     50.12 o
   8  -6   3        8.09       54.55     36.30 o
  -9  -5   3      316.22      353.42     82.53 o
  -8  -5   3      156.39      172.81     45.98 o
  -7  -5   3       27.30       98.40     45.84 o
  -6  -5   3      274.38      320.53     92.26 o
  -5  -5   3     1588.01     1546.56     54.13 o
  -4  -5   3       17.50       17.69     22.63 o
  -3  -5   3      163.95      187.17     18.42 o
  -2  -5   3      337.32      330.11     22.67 o
  -1  -5   3      677.36      626.29     26.29 o
   0  -5   3     1472.62     1519.11     30.99 o
   1  -5   3      375.91      345.12     19.95 o
   2  -5   3      670.20      632.22     32.38 o
   3  -5   3      693.50      720.43     32.30 o
   4  -5   3      947.67      984.12     42.56 o
   5  -5   3      510.49      523.65     53.24 o
   6  -5   3       47.18       62.16     24.58 o
   7  -5   3      430.61      545.09     45.98 o
   8  -5   3      139.24      107.79     42.50 o
  -9  -4   3       89.10      144.55     59.08 o
  -8  -4   3      141.20      184.11     55.24 o
  -7  -4   3      229.84      342.23     62.59 o
  -6  -4   3      482.47      551.68     87.72 o
  -5  -4   3     1305.91     1304.53     44.13 o
  -4  -4   3       53.61       48.30     17.36 o
  -3  -4   3      784.95      735.35     22.99 o
  -2  -4   3     1622.09     1622.73     28.75 o
  -1  -4   3      650.87      621.96     19.83 o
   0  -4   3      114.63      120.10     14.11 o
   1  -4   3      148.62      139.30     14.47 o
   2  -4   3      632.72      664.79     31.95 o
   3  -4   3     1857.23     1807.71     51.24 o
   4  -4   3      595.25      653.23     49.14 o
   5  -4   3      293.53      314.45     81.81 o
   6  -4   3      328.44      305.50     43.48 o
   7  -4   3      299.38      343.48     44.95 o
   8  -4   3      509.36      554.11     53.08 o
   9  -4   3      134.50      222.16     67.34 o
  -9  -3   3      314.71      324.87     63.02 o
  -8  -3   3      380.62      266.37     54.06 o
  -7  -3   3      186.25      141.14     45.74 o
  -6  -3   3       57.13       74.09     32.53 o
  -5  -3   3      479.39      453.45     32.62 o
  -4  -3   3     1856.56     1875.89     37.86 o
  -3  -3   3     2485.09     2557.39     29.14 o
  -2  -3   3     1588.92     1641.14     30.35 o
  -1  -3   3       18.78       52.39     10.29 o
   0  -3   3     1018.25     1035.10     20.28 o
   1  -3   3     7129.39     7675.72    103.79 o
   2  -3   3      196.70      233.81     14.19 o
   3  -3   3      451.15      498.62     26.13 o
   4  -3   3     1054.44     1066.95     34.42 o
   5  -3   3      830.60      840.59     36.69 o
   6  -3   3       79.38       70.08     28.48 o
   7  -3   3       72.53      106.65     36.97 o
   8  -3   3      471.74      463.92     50.40 o
   9  -3   3      598.61      468.91     73.54 o
  -9  -2   3      428.90      511.45    124.68 o
  -8  -2   3      118.38      129.14     36.92 o
  -7  -2   3       77.39       62.90     27.91 o
  -6  -2   3      126.60      121.78     24.52 o
  -5  -2   3      407.08      404.48     25.50 o
  -4  -2   3     1913.28     1945.82     40.19 o
  -3  -2   3     1340.35     1355.69     25.29 o
  -2  -2   3      739.92      756.74     21.46 o
  -1  -2   3     1371.66     1423.48     27.63 o
   0  -2   3      134.00       96.98     20.64 o
   1  -2   3    11889.30    12435.10     57.10 o
   2  -2   3     2130.36     2253.05     27.51 o
   3  -2   3      803.06      783.67     26.93 o
   4  -2   3      202.07      206.67     13.43 o
   5  -2   3       52.00       56.32     15.27 o
   6  -2   3      381.40      387.26     33.74 o
   7  -2   3     1122.72     1064.32     59.57 o
   8  -2   3       70.27      245.51    132.68 o
   9  -2   3       43.95       95.58     93.31 o
  10  -2   3       77.02      150.79    100.87 o
 -10  -1   3      542.63      612.90    114.36 o
  -9  -1   3      353.07      374.37     98.43 o
  -8  -1   3      125.18      136.66     40.16 o
  -7  -1   3       93.66      120.80     30.35 o
  -6  -1   3     1165.88     1072.35     33.72 o
  -5  -1   3       19.71       34.83     11.33 o
  -4  -1   3      780.37      720.36     19.76 o
  -3  -1   3     3287.61     3334.76     27.64 o
  -2  -1   3      489.16      489.40     14.09 o
  -1  -1   3       37.78       34.97      7.10 o
   0  -1   3        5.91       23.37     13.85 o
   1  -1   3     9609.63     9642.77     94.35 o
   2  -1   3     7210.47     7344.32     52.64 o
   3  -1   3     1487.05     1516.51     30.51 o
   4  -1   3      495.26      557.99     19.85 o
   5  -1   3      105.19      113.20     15.61 o
   6  -1   3      579.86      545.57     22.96 o
   7  -1   3     1506.19     1533.62     51.36 o
   8  -1   3       45.30      105.94     51.66 o
   9  -1   3       14.51       89.81     48.66 o
  10  -1   3      161.88      136.97     75.41 o
 -10   0   3       61.76       36.83     51.55 o
  -9   0   3      381.40      594.83    102.99 o
  -8   0   3      349.59      390.36     57.59 o
  -7   0   3      460.47      420.43     40.15 o
  -6   0   3      458.77      458.93     27.46 o
  -5   0   3      712.60      637.44     21.65 o
  -4   0   3     1270.58     1236.46     22.33 o
  -3   0   3     1861.98     1822.10     22.14 o
  -2   0   3      223.77      190.55     15.49 o
  -1   0   3      279.27      230.38     13.87 o
   1   0   3      622.05      572.51     66.49 o
   2   0   3      625.24      654.32     20.75 o
   3   0   3     1048.36     1041.84     20.52 o
   4   0   3     1922.12     1853.33     29.12 o
   5   0   3     2447.35     2444.97     33.06 o
   6   0   3       30.69       43.61     13.96 o
   7   0   3     1021.58     1004.12     45.33 o
   8   0   3      252.50      364.84     93.09 o
   9   0   3      431.32      421.59     87.52 o
  10   0   3      126.36      135.81     96.02 o
 -10   1   3      105.51      292.67    115.48 o
  -9   1   3      170.06      237.29     53.77 o
  -8   1   3      120.67       67.00     30.79 o
  -7   1   3      566.83      529.33     81.93 o
  -6   1   3      500.99      487.83     25.59 o
  -5   1   3      757.64      744.67     23.65 o
  -4   1   3     1020.24     1009.20     21.89 o
  -3   1   3     3140.55     3180.21     32.80 o
  -2   1   3     1708.42     1657.96     22.44 o
  -1   1   3     1383.41     1338.74     20.08 o
   1   1   3      861.93      884.02     27.19 o
   2   1   3      630.87      633.84     15.84 o
   3   1   3     2849.38     2918.26     32.66 o
   4   1   3     1134.24     1141.42     22.54 o
   5   1   3       75.37       73.43     11.51 o
   6   1   3      212.90      203.49     27.26 o
   7   1   3      624.98      599.95     43.04 o
   8   1   3      846.57      813.45     78.40 o
   9   1   3      105.77       87.62     47.81 o
  10   1   3      118.38      115.10     78.52 o
  -9   2   3      141.58      205.57     59.98 o
  -8   2   3      232.07      240.25     42.29 o
  -7   2   3      173.82      163.42     39.78 o
  -6   2   3      314.69      269.26     27.23 o
  -5   2   3      338.97      311.69     18.46 o
  -4   2   3      487.88      485.97     20.07 o
  -3   2   3     4288.61     4442.41     45.62 o
  -2   2   3     2068.74     2104.30     33.23 o
  -1   2   3     2235.18     2221.63     34.56 o
   0   2   3      571.20      579.40     19.90 o
   1   2   3     9316.59     9686.29     98.81 o
   2   2   3     1504.61     1489.32     29.37 o
   3   2   3     4153.73     4262.19     48.18 o
   4   2   3        1.39       23.01     38.69 o
   5   2   3      100.12      101.26     17.29 o
   6   2   3      389.41      378.17     26.58 o
   7   2   3      385.55      400.44     43.82 o
   8   2   3      375.11      342.75     44.68 o
   9   2   3      123.07      225.42     77.74 o
  10   2   3      213.78      328.12    102.59 o
  -9   3   3      108.88      163.68     58.63 o
  -8   3   3      560.66      616.03    142.56 o
  -7   3   3      127.64       99.74     35.76 o
  -6   3   3      418.50      368.98     37.28 o
  -5   3   3       33.71       48.34     20.62 o
  -4   3   3     1392.06     1369.37     40.15 o
  -3   3   3      865.11      810.34     31.13 o
  -2   3   3      497.43      483.28     18.50 o
  -1   3   3      913.29      875.06     27.44 o
   0   3   3     1338.02     1270.47     31.11 o
   1   3   3     2064.64     2057.72     41.13 o
   2   3   3     2484.86     2539.00     30.95 o
   3   3   3     2520.21     2700.80     38.64 o
   4   3   3      431.17      430.93     25.95 o
   5   3   3      317.94      276.65     28.94 o
   6   3   3      263.61      277.84     32.12 o
   7   3   3      294.93      306.89     45.95 o
   8   3   3      233.55      234.58     51.69 o
   9   3   3      283.91      312.08     52.47 o
  10   3   3       24.67       49.96     67.98 o
  -9   4   3      248.38      261.02    146.64 o
  -8   4   3       70.66       70.56     41.62 o
  -7   4   3       70.98       54.08     27.35 o
  -6   4   3      886.84      884.36     66.43 o
  -5   4   3     1718.08     1716.13     50.30 o
  -4   4   3      105.87       99.57     24.62 o
  -3   4   3      461.87      422.63     26.88 o
  -2   4   3      156.09      132.30     14.12 o
  -1   4   3      821.17      827.05     32.19 o
   0   4   3     1283.10     1188.40     56.45 o
   1   4   3     1577.43     1520.49     34.42 o
   2   4   3      532.37      548.90     23.48 o
   3   4   3      499.09      526.44     24.00 o
   4   4   3      800.01      793.95     32.74 o
   5   4   3     1097.00     1024.63     39.23 o
   6   4   3      341.72      351.48     47.25 o
   7   4   3      561.91      660.48     58.10 o
   8   4   3       14.97       44.32     33.61 o
   9   4   3      234.10      236.81     53.24 o
  -9   5   3      226.48      267.28     95.76 o
  -8   5   3      428.51      337.04     58.87 o
  -7   5   3        0.83       59.61     41.93 o
  -6   5   3      187.98      173.51     42.37 o
  -5   5   3     1550.85     1663.32    109.88 o
  -4   5   3     1626.33     1577.07     50.84 o
  -3   5   3      196.89      240.91     32.60 o
  -2   5   3      161.23      156.38     22.37 o
  -1   5   3      359.40      340.92     21.85 o
   0   5   3     2424.73     2217.13     53.04 o
   1   5   3      620.78      624.69     34.92 o
   2   5   3      190.04      123.29     19.69 o
   3   5   3      307.85      300.53     16.87 o
   4   5   3      316.57      369.56     33.34 o
   5   5   3      994.69      928.35     56.28 o
   6   5   3      181.34      192.34     41.74 o
   7   5   3      267.73      260.43     40.70 o
   8   5   3      348.07      333.65     57.79 o
   9   5   3      130.91      165.19     66.88 o
  -8   6   3       28.77       63.51     44.01 o
  -7   6   3      425.56      364.25     52.12 o
  -6   6   3      295.48      312.37     48.61 o
  -5   6   3      191.42      209.36     45.40 o
  -4   6   3       83.17       66.87     27.84 o
  -3   6   3     1324.87     1427.58     47.66 o
  -2   6   3     2559.16     2656.97     83.16 o
  -1   6   3        2.52       20.58     11.14 o
   0   6   3      194.77      219.81     32.76 o
   1   6   3     1493.73     1485.02     44.40 o
   2   6   3      807.77      814.89     41.46 o
   3   6   3      803.66      791.66     36.06 o
   4   6   3       12.97       31.67     17.09 o
   5   6   3      105.67      124.69     29.38 o
   6   6   3      298.17      339.25     40.36 o
   7   6   3      360.99      307.77     78.55 o
   8   6   3      124.89      171.31     55.76 o
   9   6   3      145.39      205.89     72.45 o
  -7   7   3       44.37      117.62     52.45 o
  -6   7   3       36.81       35.43     29.80 o
  -5   7   3      533.15      533.11     67.43 o
  -4   7   3      420.82      425.03     48.73 o
  -3   7   3      281.83      233.70     69.25 o
  -2   7   3      223.12      231.43     46.17 o
  -1   7   3      391.32      399.20     30.16 o
   0   7   3      296.94      305.55     39.04 o
   1   7   3     1840.41     1831.39     64.87 o
   2   7   3      331.19      313.81     36.52 o
   3   7   3      263.67      247.50     52.47 o
   4   7   3      748.68      646.60     46.13 o
   5   7   3       53.16       49.76     23.06 o
   6   7   3      140.31      178.03     40.02 o
   7   7   3       98.17      106.26     34.61 o
   8   7   3      236.25      302.46     57.25 o
  -7   8   3      104.17      132.85     66.80 o
  -6   8   3      257.89      273.96     86.47 o
  -5   8   3       67.69       84.20     47.32 o
  -4   8   3      590.87      552.10     56.11 o
  -3   8   3      531.71      604.75     50.69 o
  -2   8   3       21.71       60.66     60.07 o
  -1   8   3       56.30       55.38     26.16 o
   0   8   3      120.40      125.60     31.28 o
   1   8   3     1751.98     1799.56     66.48 o
   2   8   3      337.72      343.08     36.32 o
   3   8   3      165.08      157.35     39.68 o
   4   8   3      163.86      142.17     83.02 o
   5   8   3      150.88      160.04     72.17 o
   6   8   3      367.55      292.64     55.98 o
   7   8   3      471.19      588.04     77.12 o
  -6   9   3      530.12      624.90    109.12 o
  -5   9   3      271.94      304.19     63.05 o
  -4   9   3      159.89      110.53     63.61 o
  -3   9   3      110.93      115.47     41.09 o
  -2   9   3      479.95      495.04    121.15 o
  -1   9   3      258.00      189.41     37.93 o
   0   9   3       46.40       85.15     24.78 o
   1   9   3      121.40       95.33     26.50 o
   2   9   3      445.66      517.50     60.48 o
   3   9   3      337.22      284.86     52.40 o
   4   9   3       78.79      113.74     58.36 o
   5   9   3       92.35       99.54     54.04 o
   6   9   3       12.71       41.29     39.56 o
   7   9   3     1077.62     1124.94     98.51 o
  -4  10   3      339.84      444.16     70.36 o
  -3  10   3      256.00      393.90     63.91 o
  -2  10   3       57.92      153.75     56.21 o
  -1  10   3      195.34      197.34    125.20 o
   0  10   3      748.19      959.18     75.19 o
   1  10   3       79.26      123.06     30.06 o
   2  10   3       41.08       48.77     34.23 o
   3  10   3       67.63       41.58     37.16 o
   4  10   3      322.53      275.08     78.71 o
   5  10   3      231.63      177.91     60.96 o
  -3  11   3      241.26      252.63     72.39 o
  -2  11   3       51.31      156.93     60.09 o
  -1  11   3      125.35      123.31     64.28 o
   0  11   3      255.67      230.09     65.10 o
   2  11   3       30.70       89.68     73.91 o
   3  11   3      219.93      300.83    108.24 o
   4  11   3       63.72       78.79     76.81 o
  -1 -11   4      325.78      287.87    102.06 o
   0 -11   4      130.33      163.21     70.37 o
  -4 -10   4      135.81      257.71     99.94 o
  -3 -10   4      466.18      492.24     90.16 o
  -2 -10   4       18.12       53.82     55.48 o
  -1 -10   4       45.01       50.97     41.13 o
   0 -10   4      286.59      343.13     58.20 o
   1 -10   4      152.93      254.55     92.07 o
   2 -10   4      209.31      162.66     60.76 o
   3 -10   4      106.49       96.29     52.31 o
  -6  -9   4      284.92      411.95    116.90 o
  -5  -9   4      101.87      115.37     62.68 o
  -4  -9   4        5.10       78.56     69.79 o
  -3  -9   4      142.40      124.07     62.25 o
  -2  -9   4      589.61      663.28     99.01 o
  -1  -9   4      489.45      497.53     48.24 o
   0  -9   4        4.08       31.12     26.19 o
   1  -9   4       14.46       69.09     36.91 o
   2  -9   4      112.13      167.26     57.43 o
   3  -9   4      796.64      816.86     82.24 o
   4  -9   4      142.78      175.91     63.83 o
   5  -9   4      164.17      164.36    110.39 o
  -7  -8   4      104.92       93.79     61.88 o
  -6  -8   4      157.04      252.14     96.85 o
  -5  -8   4      121.65      251.52     95.74 o
  -4  -8   4      497.41      522.09     91.84 o
  -3  -8   4       68.85       47.29     41.78 o
  -2  -8   4      561.42      537.61     48.57 o
  -1  -8   4      294.99      236.18     59.90 o
   0  -8   4      774.58      661.28     48.93 o
   1  -8   4        1.99      101.51     42.99 o
   2  -8   4       61.97       72.48     29.45 o
   3  -8   4      495.00      480.57     62.91 o
   4  -8   4      389.52      429.77     64.20 o
   5  -8   4      245.30      217.52     58.28 o
   6  -8   4        4.66       48.21     43.16 o
  -7  -7   4      115.36       82.65     49.57 o
  -6  -7   4      134.80      170.99     53.07 o
  -5  -7   4       29.37       52.13     30.32 o
  -4  -7   4      168.03      220.01     68.89 o
  -3  -7   4      883.42      995.26     96.87 o
  -2  -7   4      881.33      852.33     53.23 o
  -1  -7   4       36.61       58.64     23.15 o
   0  -7   4      196.55      199.00     29.02 o
   1  -7   4      962.52     1026.00     74.61 o
   2  -7   4      703.65      701.18     71.20 o
   3  -7   4      156.40      118.24     44.61 o
   4  -7   4       83.29       80.84     36.72 o
   5  -7   4      226.32      235.75     46.49 o
   6  -7   4      348.52      285.16     58.88 o
   7  -7   4       91.78      111.22     72.04 o
  -8  -6   4      233.50      215.92     93.11 o
  -7  -6   4       79.48       63.48     46.96 o
  -6  -6   4      324.90      292.85     93.92 o
  -5  -6   4      100.35       62.21     36.14 o
  -4  -6   4      283.48      267.53     30.06 o
  -3  -6   4      214.05      210.13     25.32 o
  -2  -6   4      417.24      415.33     25.95 o
  -1  -6   4      473.63      439.64     35.25 o
   0  -6   4      722.84      671.75     37.60 o
   1  -6   4      352.48      337.24     32.46 o
   2  -6   4      405.94      429.42     29.72 o
   3  -6   4      839.60      836.17     43.43 o
   4  -6   4      553.50      588.63     51.34 o
   5  -6   4      219.56      258.02     36.54 o
   6  -6   4      172.24      252.89     65.12 o
   7  -6   4      110.26      135.64     44.30 o
   8  -6   4      161.65      180.40     59.91 o
  -9  -5   4      109.20      186.71     72.68 o
  -8  -5   4       72.39      126.92     53.30 o
  -7  -5   4      223.59      247.85     56.67 o
  -6  -5   4      517.29      596.01     71.17 o
  -5  -5   4      769.01      798.21     98.99 o
  -4  -5   4      165.99      175.42     31.59 o
  -3  -5   4      242.84      260.85     20.37 o
  -2  -5   4      442.34      402.67     23.83 o
  -1  -5   4      304.73      292.38     42.25 o
   0  -5   4     1591.37     1686.57     50.15 o
   1  -5   4      307.67      288.62     19.31 o
   2  -5   4       51.64       60.82     19.45 o
   3  -5   4      460.20      440.83     50.61 o
   4  -5   4     1735.62     1615.53     44.62 o
   5  -5   4      262.59      138.84     28.61 o
   6  -5   4      371.12      394.32     47.60 o
   7  -5   4      181.91      266.39     53.40 o
   8  -5   4       66.64       67.35     43.51 o
  -9  -4   4      131.01      163.01     68.64 o
  -8  -4   4      155.03      128.59     51.10 o
  -7  -4   4      235.65      253.69     83.36 o
  -6  -4   4      119.65      178.85     53.00 o
  -5  -4   4      609.42      562.49     38.37 o
  -4  -4   4     1356.27     1351.29     29.58 o
  -3  -4   4      793.02      735.71     25.74 o
  -2  -4   4      555.26      511.98     25.22 o
  -1  -4   4     1276.91     1279.81     24.89 o
   0  -4   4      379.36      380.83     17.06 o
   1  -4   4      701.50      718.21     25.38 o
   2  -4   4       81.77       92.01     13.80 o
   3  -4   4      854.56      835.46     20.84 o
   4  -4   4      778.87      752.35     32.59 o
   5  -4   4      303.28      298.70     59.55 o
   6  -4   4      212.17      193.50     31.20 o
   7  -4   4      457.89      494.58     73.65 o
   8  -4   4      183.74      303.12     58.48 o
   9  -4   4      242.64      288.44     87.63 o
  -9  -3   4      151.93      109.05     55.69 o
  -8  -3   4      397.66      434.76     51.53 o
  -7  -3   4      589.38      585.13     71.01 o
  -6  -3   4      164.06      115.73     39.60 o
  -5  -3   4      636.84      547.73     35.36 o
  -4  -3   4     3355.79     3304.52     49.19 o
  -3  -3   4     3043.01     2965.57     36.32 o
  -2  -3   4     2712.61     2870.82     34.91 o
  -1  -3   4       17.06       35.14      9.59 o
   0  -3   4      489.58      424.36     23.98 o
   1  -3   4     2059.28     2066.46     25.65 o
   2  -3   4     1739.91     1781.09     37.30 o
   3  -3   4     1466.17     1518.09     35.13 o
   4  -3   4      140.83      145.42     22.64 o
   5  -3   4      114.47      113.79     22.62 o
   6  -3   4      270.71      292.47     41.90 o
   7  -3   4      630.16      631.17     66.04 o
   8  -3   4       63.37       92.04     33.24 o
   9  -3   4      199.57      364.36    110.47 o
  -9  -2   4      360.58      478.43    101.77 o
  -8  -2   4      226.92      220.14     48.38 o
  -7  -2   4      459.71      455.51     47.68 o
  -6  -2   4      242.03      270.12     39.26 o
  -5  -2   4        1.11       40.26     14.26 o
  -4  -2   4     1114.84     1101.45     34.05 o
  -3  -2   4     1511.17     1499.22     27.98 o
  -2  -2   4     1130.13     1151.78     29.85 o
  -1  -2   4     1505.41     1563.70     27.51 o
   0  -2   4      675.60      725.88     27.40 o
   1  -2   4      603.59      539.27     14.91 o
   2  -2   4     5262.53     5429.45     43.67 o
   3  -2   4     1742.54     1732.21     30.12 o
   4  -2   4      672.38      664.98     19.80 o
   5  -2   4      226.83      275.26     26.13 o
   6  -2   4       81.94      116.91     25.53 o
   7  -2   4      866.21      982.97     59.41 o
   8  -2   4       86.47      149.16     60.82 o
   9  -2   4      179.94      155.65     69.55 o
 -10  -1   4      575.18      758.03    166.98 o
  -9  -1   4      120.51      117.12     74.41 o
  -8  -1   4      234.09      238.00     41.76 o
  -7  -1   4      161.66      163.17     36.65 o
  -6  -1   4     1145.20     1148.76    115.86 o
  -5  -1   4      355.30      381.15     21.32 o
  -4  -1   4      583.33      543.22     17.05 o
  -3  -1   4     1256.31     1297.44     20.53 o
  -2  -1   4      159.13      143.96      9.88 o
  -1  -1   4     2378.39     2391.04     23.45 o
   0  -1   4     2955.38     2888.99     42.68 o
   1  -1   4      991.73     1063.24     36.35 o
   2  -1   4     5626.59     5867.32     42.38 o
   3  -1   4     2497.87     2584.95     44.39 o
   4  -1   4     1018.97     1029.84     22.17 o
   5  -1   4      151.65      170.09     22.71 o
   6  -1   4     1180.19     1158.12     29.92 o
   7  -1   4      349.39      321.85     40.76 o
   8  -1   4      283.66      315.99     87.09 o
   9  -1   4       82.70      191.93     75.11 o
  10  -1   4      150.30      193.53     86.43 o
 -10   0   4       77.90      148.78     98.97 o
  -9   0   4      120.57      164.68     58.07 o
  -8   0   4      571.89      713.88    119.01 o
  -7   0   4      347.76      367.87     36.78 o
  -6   0   4      322.51      313.51     34.43 o
  -5   0   4      988.29      937.42     22.64 o
  -4   0   4      769.45      742.94     18.27 o
  -3   0   4     2401.92     2438.02     25.17 o
  -2   0   4     1434.95     1456.98     31.82 o
  -1   0   4     1361.73     1361.53     23.17 o
   0   0   4     1405.68     1331.47     33.50 o
   1   0   4        1.84       15.10      6.69 o
   2   0   4      185.78      176.90     18.97 o
   3   0   4     3648.64     3928.05     34.84 o
   4   0   4      874.70      827.57     22.75 o
   5   0   4      828.60      809.88     23.84 o
   6   0   4       90.81       80.99     16.36 o
   7   0   4      445.13      454.95     45.17 o
   8   0   4      504.59      371.29     71.98 o
   9   0   4      469.12      528.09     90.33 o
  10   0   4      100.83       68.01     66.48 o
  -9   1   4       93.94      143.64     77.01 o
  -8   1   4      257.67      267.52     58.53 o
  -7   1   4      290.94      278.55     47.24 o
  -6   1   4      390.41      388.31     40.61 o
  -5   1   4      510.29      468.53     19.72 o
  -4   1   4     1149.96     1146.85     22.31 o
  -3   1   4      367.80      309.28     12.04 o
  -2   1   4     6193.74     6516.21     51.56 o
  -1   1   4     4531.48     4622.44     27.36 o
   0   1   4     3478.91     3486.86     32.12 o
   1   1   4     1000.03     1011.37     23.69 o
   2   1   4      888.75      908.23     21.79 o
   3   1   4     4032.42     4185.44     60.76 o
   4   1   4      806.66      724.26     21.43 o
   5   1   4      287.99      277.81     18.26 o
   6   1   4      170.86      202.18     26.29 o
   7   1   4       24.85       78.72     43.76 o
   8   1   4      516.50      582.84     78.75 o
   9   1   4      678.12      678.86     93.23 o
  10   1   4      150.20       77.51     57.66 o
  -9   2   4      153.16      208.62     58.25 o
  -8   2   4      613.72      624.16     68.66 o
  -7   2   4      218.39      260.42     44.99 o
  -6   2   4      156.66      118.10     38.60 o
  -5   2   4        7.79       26.09      8.32 o
  -4   2   4     1775.10     1825.14     26.44 o
  -3   2   4     2702.77     2795.31     35.70 o
  -2   2   4      708.92      682.29     21.89 o
  -1   2   4       14.47       23.70     10.65 o
   0   2   4     1624.11     1596.44     38.01 o
   1   2   4    12488.35    13096.23    131.29 o
   2   2   4      518.83      506.76     20.16 o
   3   2   4     1524.13     1593.61     23.84 o
   4   2   4      603.25      615.35     15.54 o
   5   2   4      778.96      754.05     31.09 o
   6   2   4      319.90      317.70     31.87 o
   7   2   4       51.57       29.16     18.83 o
   8   2   4      145.10      162.91     44.31 o
   9   2   4      387.31      453.37    101.16 o
  10   2   4      160.26      163.38     93.68 o
  -9   3   4      396.26      515.92     75.46 o
  -8   3   4      441.99      505.05    135.60 o
  -7   3   4       11.27       51.51     49.60 o
  -6   3   4      558.68      547.38     55.91 o
  -5   3   4      353.76      346.94     28.84 o
  -4   3   4     1792.95     1781.53     41.98 o
  -3   3   4      174.32      207.48     30.73 o
  -2   3   4      713.19      746.84     27.08 o
  -1   3   4       69.94       46.27     11.91 o
   0   3   4      862.60      898.21     23.49 o
   1   3   4     1571.97     1518.59     32.14 o
   2   3   4     4628.52     4721.44     48.96 o
   3   3   4     1248.89     1261.18     31.05 o
   4   3   4      360.49      371.84     27.55 o
   5   3   4      465.07      465.69     31.46 o
   6   3   4      592.16      583.15     34.23 o
   7   3   4      687.10      647.59     52.53 o
   8   3   4       99.60      127.28     38.91 o
   9   3   4      125.69      185.25     49.34 o
  10   3   4       27.24       45.99     79.57 o
  -9   4   4      168.08      174.52     63.89 o
  -8   4   4      107.18       99.03     45.61 o
  -7   4   4      357.38      440.89     54.62 o
  -6   4   4      485.71      487.54     40.05 o
  -5   4   4      926.22      857.13     41.59 o
  -4   4   4      259.57      258.03     31.07 o
  -3   4   4     1810.17     1733.20     41.71 o
  -2   4   4      945.51      880.61     21.75 o
  -1   4   4       29.59       20.37      8.52 o
   0   4   4     1069.65     1087.83     30.15 o
   1   4   4      136.63      122.16     18.24 o
   2   4   4     1534.16     1626.17     33.11 o
   3   4   4      450.09      446.60     22.47 o
   4   4   4      753.21      753.83     35.84 o
   5   4   4      190.15      167.25     27.99 o
   6   4   4      939.26      876.36     63.98 o
   7   4   4      571.29      632.08     68.90 o
   8   4   4       44.91       69.64     37.84 o
   9   4   4      207.42      175.77     50.25 o
  -8   5   4       38.08       89.30     49.17 o
  -7   5   4      494.19      616.25     72.38 o
  -6   5   4      400.60      371.57     45.61 o
  -5   5   4      432.78      445.72     42.99 o
  -4   5   4      335.74      348.73     34.05 o
  -3   5   4     1089.07     1107.54     43.51 o
  -2   5   4     1763.87     1768.22     30.36 o
  -1   5   4      429.66      435.83     27.37 o
   0   5   4      547.03      541.66     30.45 o
   1   5   4     1254.44     1247.49     37.95 o
   2   5   4      400.13      373.91     30.84 o
   3   5   4      317.79      321.61     27.45 o
   4   5   4      297.83      341.07     30.79 o
   5   5   4      333.35      401.57     70.24 o
   6   5   4      347.95      331.88     44.05 o
   7   5   4      170.05      231.38     51.31 o
   8   5   4      223.96      212.20     64.52 o
   9   5   4      164.76      129.86     50.74 o
  -8   6   4      118.44      169.37     59.39 o
  -7   6   4       11.64       39.64     33.52 o
  -6   6   4       37.02       68.71     32.49 o
  -5   6   4      516.72      538.68     55.89 o
  -4   6   4     2270.98     2421.40     72.27 o
  -3   6   4        2.57       45.83     27.13 o
  -2   6   4      144.24      149.33     18.46 o
  -1   6   4     1374.50     1294.61     31.71 o
   0   6   4     2432.24     2429.33     52.91 o
   1   6   4      193.61      173.32     23.89 o
   2   6   4       10.29       53.70     16.82 o
   3   6   4     2372.28     2430.12     51.27 o
   4   6   4     1317.71     1266.94     51.17 o
   5   6   4       18.09       62.50     38.37 o
   6   6   4       13.43       61.72     29.42 o
   7   6   4      425.27      420.43     65.95 o
   8   6   4      638.41      710.52     73.44 o
   9   6   4      131.50       97.35     60.59 o
  -7   7   4      581.06      595.37     81.35 o
  -6   7   4      170.88      226.13     61.93 o
  -5   7   4      126.13       77.38     36.95 o
  -4   7   4      611.52      557.83     53.68 o
  -3   7   4     1634.98     1640.52     83.34 o
  -2   7   4      452.33      542.08     62.61 o
  -1   7   4        9.76       14.01     14.59 o
   0   7   4        9.76       51.64     16.43 o
   1   7   4     2074.68     2080.25     90.84 o
   2   7   4     2085.54     2164.71     67.88 o
   3   7   4      166.69      156.88     43.39 o
   4   7   4       67.55       92.28     37.44 o
   5   7   4      213.21      109.98     37.22 o
   6   7   4      618.64      642.44     58.23 o
   7   7   4      261.95      334.44     51.01 o
   8   7   4       10.41       45.00     32.34 o
  -7   8   4       87.61      131.54     63.59 o
  -6   8   4      378.11      492.79     72.99 o
  -5   8   4       10.77       55.24     37.79 o
  -4   8   4      951.51      908.05     63.62 o
  -3   8   4      475.90      439.04     47.25 o
  -2   8   4       26.14       59.00     23.67 o
  -1   8   4      171.96      172.03     25.33 o
   0   8   4      415.02      339.83     43.50 o
   1   8   4      108.12      108.81     29.63 o
   2   8   4      772.57      828.77     49.17 o
   3   8   4      176.58      182.19     47.65 o
   4   8   4      195.58      144.75     38.62 o
   5   8   4      167.97      202.90     54.02 o
   6   8   4      295.39      278.42    104.81 o
   7   8   4      290.44      296.15     59.71 o
  -6   9   4       99.29      203.27     75.19 o
  -5   9   4      346.09      364.66     56.29 o
  -4   9   4      341.64      320.38     56.87 o
  -3   9   4      317.32      301.17     52.54 o
  -2   9   4      125.83      121.84     35.12 o
  -1   9   4      182.76      197.13     70.31 o
   0   9   4      853.67      929.56     59.99 o
   1   9   4        3.53       45.72     26.37 o
   2   9   4      243.86      251.28     66.74 o
   3   9   4      350.38      412.83     63.76 o
   4   9   4       88.52      136.92     55.52 o
   5   9   4      136.19      164.41     74.33 o
   6   9   4       17.66       35.04     37.79 o
   7   9   4      408.60      318.81     72.76 o
  -4  10   4       31.39       52.26     39.45 o
  -3  10   4      191.02      141.62     43.96 o
  -2  10   4      652.96      482.07    149.95 o
  -1  10   4      183.97       91.97     38.82 o
   0  10   4      174.20      155.90     34.16 o
   1  10   4        5.89       75.12     29.40 o
   2  10   4      677.71      845.93    119.55 o
   3  10   4      353.68      323.14    114.81 o
   4  10   4       35.95      117.19     56.01 o
   5  10   4       15.20       24.29     42.62 o
  -3  11   4       95.85      255.93    103.34 o
  -2  11   4       42.80      118.05     72.92 o
  -1  11   4      217.33      244.32     74.16 o
   0  11   4      197.42      243.35     87.03 o
   2  11   4        1.29       60.41     64.46 o
   3  11   4      451.88      537.25     95.01 o
   4  11   4      199.27      257.46    120.86 o
  -4 -10   5        1.31       53.22     92.34 o
  -3 -10   5        1.07       44.99     57.69 o
  -2 -10   5      505.43      728.48    107.43 o
  -1 -10   5      571.68      663.47     63.06 o
   0 -10   5       11.78       57.28     42.95 o
   1 -10   5       18.15      116.51     56.39 o
   2 -10   5      339.89      282.26     61.06 o
   3 -10   5      515.23      508.15     69.17 o
  -5  -9   5      106.39       66.09     67.10 o
  -4  -9   5       83.71      115.21     75.89 o
  -3  -9   5      153.36      222.69     72.05 o
  -2  -9   5      365.00      407.40     83.96 o
  -1  -9   5      225.36      205.06     56.50 o
   0  -9   5      304.47      365.93     53.09 o
   1  -9   5       60.70      112.48     64.40 o
   2  -9   5       13.02       66.29     41.41 o
   3  -9   5       68.41       54.79     35.10 o
   4  -9   5      699.52      712.30     74.45 o
   5  -9   5      289.01      356.67     76.75 o
  -6  -8   5        6.39        8.88     35.48 o
  -5  -8   5      146.26      195.00     94.16 o
  -4  -8   5      413.45      400.01     79.09 o
  -3  -8   5      139.73      170.87     59.57 o
  -2  -8   5      342.89      310.65     44.13 o
  -1  -8   5      200.80      237.17     96.58 o
   0  -8   5     1041.57     1103.61     62.76 o
   1  -8   5       67.65       80.50     43.79 o
   2  -8   5      146.32      119.02     36.32 o
   3  -8   5       43.12       30.81     29.19 o
   4  -8   5      365.08      389.89     92.98 o
   5  -8   5      461.19      526.85     72.57 o
   6  -8   5       58.71       84.73     55.97 o
  -7  -7   5       86.82      105.69     58.69 o
  -6  -7   5       32.07       92.27     51.93 o
  -5  -7   5      251.59      240.73     45.14 o
  -4  -7   5      268.47      224.03     52.55 o
  -3  -7   5      207.19      211.32     67.00 o
  -2  -7   5      250.59      240.23     48.67 o
  -1  -7   5      206.29      190.19     37.40 o
   0  -7   5      781.26      778.46    134.08 o
   1  -7   5      430.06      491.00     42.72 o
   2  -7   5      390.11      505.29    155.79 o
   3  -7   5      294.09      258.90     48.57 o
   4  -7   5      390.08      360.54     88.02 o
   5  -7   5       13.19       27.96     22.03 o
   6  -7   5      594.81      614.68    144.18 o
   7  -7   5       84.81       88.47     60.53 o
  -8  -6   5      263.59      267.07    165.50 o
  -7  -6   5      475.68      510.16     71.36 o
  -6  -6   5      189.65      239.20     55.12 o
  -5  -6   5       13.08       41.89     25.92 o
  -4  -6   5      461.90      481.97     46.89 o
  -3  -6   5      393.62      447.45     36.78 o
  -2  -6   5      397.70      390.74     35.32 o
  -1  -6   5      314.58      337.37     38.04 o
   0  -6   5        2.37       15.17     15.41 o
   1  -6   5     1418.35     1346.38     43.34 o
   2  -6   5      562.61      548.81     40.30 o
   3  -6   5      281.84      183.11     77.84 o
   4  -6   5      127.45      137.85     78.03 o
   5  -6   5      535.44      499.08     88.80 o
   6  -6   5      791.91      850.50     78.61 o
   7  -6   5       53.04       58.30     40.64 o
   8  -6   5       16.77       39.90     36.29 o
  -8  -5   5      115.73      131.24     50.36 o
  -7  -5   5      375.55      376.38     57.02 o
  -6  -5   5      556.86      601.02     75.28 o
  -5  -5   5      146.56      107.08     33.98 o
  -4  -5   5      914.16      893.54     47.92 o
  -3  -5   5       61.26       71.36     15.25 o
  -2  -5   5      812.77      794.67     26.92 o
  -1  -5   5     1389.80     1392.07     28.61 o
   0  -5   5      780.78      736.03     31.93 o
   1  -5   5       62.82       55.11     12.42 o
   2  -5   5      390.47      420.85     23.32 o
   3  -5   5      557.75      557.31     32.71 o
   4  -5   5     1097.75     1001.11     46.63 o
   5  -5   5       97.53      103.39     23.28 o
   6  -5   5      303.98      316.36     50.15 o
   7  -5   5      403.40      412.30     59.08 o
   8  -5   5       90.99       93.86     33.40 o
  -9  -4   5      154.87      190.77     65.89 o
  -8  -4   5      141.95      229.15     58.25 o
  -7  -4   5      310.64      260.28     48.39 o
  -6  -4   5       95.11       50.12     31.43 o
  -5  -4   5      384.63      350.99     47.46 o
  -4  -4   5      578.10      579.08     25.81 o
  -3  -4   5      676.01      624.76     27.09 o
  -2  -4   5     1384.10     1312.26     35.45 o
  -1  -4   5     2601.16     2648.26     36.85 o
   0  -4   5      440.20      459.16     33.26 o
   1  -4   5       15.12       21.95      8.37 o
   2  -4   5     1527.42     1541.49     27.23 o
   3  -4   5      374.00      354.97     18.22 o
   4  -4   5      451.50      475.52     57.05 o
   5  -4   5      366.95      348.92     30.84 o
   6  -4   5       83.94       77.07     22.26 o
   7  -4   5      440.09      427.94     39.77 o
   8  -4   5      141.56      142.97     40.72 o
   9  -4   5      205.55      273.81    103.58 o
  -9  -3   5      252.96      267.15     60.06 o
  -8  -3   5      559.44      557.41     62.86 o
  -7  -3   5      230.83      263.94     54.86 o
  -6  -3   5       97.28      107.92     36.53 o
  -5  -3   5        7.22       42.49     22.40 o
  -4  -3   5     1188.27     1197.29     35.18 o
  -3  -3   5      872.16      857.67     23.60 o
  -2  -3   5     1899.87     1932.04     34.40 o
  -1  -3   5      879.90      816.13     20.31 o
   0  -3   5     1270.22     1299.40     36.69 o
   1  -3   5       11.58       15.99      5.40 o
   2  -3   5     4575.54     4613.96     40.94 o
   3  -3   5     1763.25     1730.05     37.22 o
   4  -3   5      430.37      434.57     25.17 o
   5  -3   5      235.36      273.15     32.57 o
   6  -3   5      112.90      120.54     50.01 o
   7  -3   5       53.61      101.74     30.48 o
   8  -3   5      733.56      752.15     61.88 o
   9  -3   5      163.27      226.54     99.86 o
  -9  -2   5      350.04      397.69    116.21 o
  -8  -2   5      592.50      540.39     68.37 o
  -7  -2   5      377.21      395.12     51.74 o
  -6  -2   5      104.14      147.54     35.53 o
  -5  -2   5      601.19      578.60     28.93 o
  -4  -2   5      241.77      243.51     27.66 o
  -3  -2   5      883.34      882.87     19.10 o
  -2  -2   5      793.87      794.76     19.44 o
  -1  -2   5      675.76      624.11     21.86 o
   0  -2   5     1288.28     1301.37     33.55 o
   1  -2   5      404.45      378.66     22.21 o
   2  -2   5     1978.03     2042.23     39.24 o
   3  -2   5     1420.08     1517.15     36.65 o
   4  -2   5     1202.52     1208.25     33.59 o
   5  -2   5      839.33      831.87     34.29 o
   6  -2   5      392.38      399.87     40.77 o
   7  -2   5       23.10       42.93     24.15 o
   8  -2   5      397.73      301.98     89.96 o
   9  -2   5      221.89      357.53    102.62 o
  -9  -1   5       28.89       54.30     60.45 o
  -8  -1   5      693.11      692.74     51.37 o
  -7  -1   5      216.36      231.92     34.80 o
  -6  -1   5      502.32      476.70     37.35 o
  -5  -1   5      924.33      859.92     25.91 o
  -4  -1   5      863.87      827.11     18.02 o
  -3  -1   5      828.00      828.35     16.22 o
  -2  -1   5     1222.79     1182.05     16.50 o
  -1  -1   5     1485.27     1547.68     21.54 o
   0  -1   5      392.63      343.57     21.06 o
   1  -1   5      629.50      594.58     25.70 o
   2  -1   5     1783.81     1816.67     32.16 o
   3  -1   5      114.24       86.71     15.26 o
   4  -1   5      822.39      862.77     24.62 o
   5  -1   5     1236.18     1265.80     32.35 o
   6  -1   5     1978.42     2027.96     40.46 o
   7  -1   5       23.50       42.96     26.27 o
   8  -1   5      322.62      298.30     76.69 o
   9  -1   5      291.94      261.60     74.76 o
  10  -1   5      200.37      228.81    113.20 o
  -9   0   5       47.05      130.51     74.33 o
  -8   0   5      304.50      325.40     60.36 o
  -7   0   5      322.11      332.89     36.10 o
  -6   0   5      676.92      715.44     38.22 o
  -5   0   5      508.40      472.83     19.15 o
  -4   0   5      468.28      423.33     12.98 o
  -3   0   5     1146.35     1127.49     32.25 o
  -2   0   5     6324.59     6762.82     82.22 o
  -1   0   5     1725.70     1763.61     25.25 o
   0   0   5      625.32      585.27     16.74 o
   1   0   5      208.41      206.94     13.81 o
   2   0   5      420.08      378.77     21.95 o
   3   0   5     2235.40     2355.50     46.94 o
   4   0   5      833.63      803.77     22.90 o
   5   0   5      431.60      362.18     19.57 o
   6   0   5      157.16      148.07     20.12 o
   7   0   5      415.14      432.70     56.80 o
   8   0   5      313.06      296.35     61.88 o
   9   0   5      374.21      393.45     82.07 o
  10   0   5      122.35       33.05     54.99 o
  -9   1   5      205.68      208.31     71.06 o
  -8   1   5      206.05      304.68     52.33 o
  -7   1   5      512.51      446.42     62.62 o
  -6   1   5      218.29      194.63     40.97 o
  -5   1   5      243.73      221.13     15.61 o
  -4   1   5      572.40      563.48     16.40 o
  -3   1   5       70.50       41.66      9.01 o
  -2   1   5     9013.48     9244.73    133.51 o
  -1   1   5     2738.80     2889.26     23.74 o
   0   1   5     2072.40     2144.60     49.17 o
   1   1   5      171.11      168.68     12.21 o
   2   1   5     2585.80     2605.44     29.61 o
   3   1   5     1904.59     1847.08     27.35 o
   4   1   5     2246.87     2329.06     36.65 o
   5   1   5      396.55      394.91     22.98 o
   6   1   5        2.90       35.60     15.18 o
   7   1   5      170.78      169.45     32.27 o
   8   1   5      439.36      494.59     87.00 o
   9   1   5      440.29      530.52     73.67 o
  10   1   5       50.45      128.45     81.75 o
  -9   2   5      392.80      367.77     53.90 o
  -8   2   5       89.07       59.18     31.53 o
  -7   2   5      297.47      280.31     51.55 o
  -6   2   5      535.76      491.65     89.75 o
  -5   2   5      345.76      319.70     19.81 o
  -4   2   5      372.18      364.60     17.15 o
  -3   2   5      779.22      751.50     19.68 o
  -2   2   5     1105.38     1114.75     21.62 o
  -1   2   5     1143.65     1131.32     22.24 o
   0   2   5     1767.16     1819.00     48.56 o
   1   2   5      959.27      927.08     31.16 o
   2   2   5     2563.59     2634.36     33.92 o
   3   2   5     1505.92     1492.91     23.01 o
   4   2   5     1423.45     1483.11     24.26 o
   5   2   5      269.51      269.50     24.37 o
   6   2   5      953.62     1011.54     40.32 o
   7   2   5       71.71       47.85     30.56 o
   8   2   5      172.94      220.09     42.77 o
   9   2   5       91.75      198.55     81.00 o
  10   2   5      257.85      332.97     82.36 o
  -9   3   5      206.58      235.08     68.70 o
  -8   3   5      902.12      828.71     69.36 o
  -7   3   5      345.42      353.22     50.40 o
  -6   3   5        2.91       42.27     28.32 o
  -5   3   5      341.35      335.08     30.43 o
  -4   3   5     2772.96     2780.25     51.97 o
  -3   3   5     1883.50     1914.29     37.67 o
  -2   3   5       29.17       22.16     16.81 o
  -1   3   5       95.49      147.99     19.68 o
   0   3   5     1242.02     1220.40     26.00 o
   1   3   5     5592.30     5643.70     47.42 o
   2   3   5      836.60      861.56     24.36 o
   3   3   5       37.76       42.77     13.44 o
   4   3   5      852.27      850.05     31.25 o
   5   3   5     1228.27     1248.74     41.42 o
   6   3   5      754.57      683.93     43.45 o
   7   3   5      134.83       94.21     26.21 o
   8   3   5      312.93      331.10    106.57 o
   9   3   5      208.90      208.11     53.33 o
  10   3   5       70.23       90.11     85.70 o
  -9   4   5       70.52      160.99     74.02 o
  -8   4   5       26.75       69.38     49.56 o
  -7   4   5      442.19      446.14     57.85 o
  -6   4   5      442.86      379.13     46.10 o
  -5   4   5      627.31      640.30     42.14 o
  -4   4   5      516.06      530.52     37.89 o
  -3   4   5      723.13      743.89     32.41 o
  -2   4   5     1815.44     1850.47     29.78 o
  -1   4   5     2176.11     2145.25     31.28 o
   0   4   5      385.01      365.42     18.33 o
   1   4   5      118.65      113.09     20.09 o
   2   4   5     1811.25     1930.19     43.92 o
   3   4   5      975.98      968.85     39.14 o
   4   4   5      690.03      656.39     33.03 o
   5   4   5        2.35       24.17     15.95 o
   6   4   5      962.85      810.87     52.29 o
   7   4   5      456.32      468.52     60.15 o
   8   4   5      154.32      110.20     56.08 o
   9   4   5      146.66      147.38     51.54 o
  -8   5   5      126.66      189.61     52.07 o
  -7   5   5      128.08      130.04     38.45 o
  -6   5   5      118.18       96.11     42.63 o
  -5   5   5      562.41      571.76     84.54 o
  -4   5   5      682.51      683.48     40.16 o
  -3   5   5      232.77      231.85     30.55 o
  -2   5   5      824.54      777.95     24.55 o
  -1   5   5     2952.01     2971.86     38.98 o
   0   5   5      739.45      672.48     33.15 o
   1   5   5      346.61      331.30     29.03 o
   2   5   5      254.85      280.02     31.82 o
   3   5   5     1039.76     1061.20     47.33 o
   4   5   5      932.95      916.91     35.39 o
   5   5   5      233.07      291.29     48.95 o
   6   5   5       15.08       43.99     23.12 o
   7   5   5      174.20      127.99     40.53 o
   8   5   5      214.37      160.05     50.13 o
   9   5   5      215.26      194.16     72.10 o
  -8   6   5      588.66      598.53     87.12 o
  -7   6   5      540.17      543.31     67.35 o
  -6   6   5       17.64       33.20     23.24 o
  -5   6   5      222.73      202.08     43.75 o
  -4   6   5     2129.93     2094.64     61.32 o
  -3   6   5      855.40      822.59     40.61 o
  -2   6   5      541.08      487.33     24.57 o
  -1   6   5        1.06       26.01     11.46 o
   0   6   5      518.77      573.40     32.35 o
   1   6   5     1127.92     1106.95     41.52 o
   2   6   5     2594.12     2765.46     63.75 o
   3   6   5      202.65      184.04     26.33 o
   4   6   5       94.79       44.39     21.04 o
   5   6   5      852.11      809.01     53.78 o
   6   6   5      289.62      453.96     72.75 o
   7   6   5       15.83       64.41     36.93 o
   8   6   5       86.99       97.15     34.80 o
   9   6   5      216.46      183.31     50.62 o
  -7   7   5      116.04      149.29     66.27 o
  -6   7   5      155.08      154.08     46.76 o
  -5   7   5      370.45      384.13     83.18 o
  -4   7   5      190.92      223.08     78.78 o
  -3   7   5      399.87      450.62     47.96 o
  -2   7   5      499.43      549.57     50.15 o
  -1   7   5      703.48      672.92     30.76 o
   0   7   5       34.09       38.74     19.73 o
   1   7   5       60.96       43.13     22.21 o
   2   7   5     1594.64     1561.38     74.34 o
   3   7   5     1690.72     1583.99     69.26 o
   4   7   5      442.66      503.63     62.33 o
   5   7   5        1.87       51.76     20.61 o
   6   7   5       79.19       54.75     35.93 o
   7   7   5      621.24      655.46     76.16 o
   8   7   5      482.75      385.22     58.41 o
  -7   8   5      163.76      174.47     64.70 o
  -6   8   5      164.70      290.76     67.63 o
  -5   8   5      195.00      212.13     49.40 o
  -4   8   5      219.35      261.17     52.68 o
  -3   8   5      719.52      741.77     55.51 o
  -2   8   5      370.42      334.56     37.70 o
  -1   8   5      214.52      183.65     35.10 o
   0   8   5      176.23      208.84     23.48 o
   1   8   5      124.37       84.43     32.48 o
   2   8   5      813.83      806.51     62.20 o
   3   8   5       17.80       40.45     23.22 o
   4   8   5      158.19      203.82     38.85 o
   5   8   5      386.02      328.70     68.49 o
   6   8   5      522.36      584.22     67.69 o
   7   8   5       12.23       36.64     44.82 o
  -6   9   5      128.98      158.05     63.48 o
  -5   9   5      516.51      531.17     67.16 o
  -4   9   5       54.67       64.22     34.81 o
  -3   9   5      185.93      167.39    104.84 o
  -2   9   5      473.57      550.53    133.70 o
  -1   9   5      364.17      352.83     45.79 o
   0   9   5      374.37      340.63     36.23 o
   1   9   5      133.70      144.09     35.73 o
   2   9   5      207.91      209.20     48.12 o
   3   9   5      348.13      335.52     50.65 o
   4   9   5       40.12      120.32     47.52 o
   5   9   5      155.80      156.85     46.46 o
   6   9   5      156.66      132.47     54.06 o
   7   9   5       71.81       53.22     46.09 o
  -4  10   5      162.95      156.60     57.18 o
  -3  10   5       27.91       62.63     41.74 o
  -2  10   5      458.90      462.27     57.10 o
  -1  10   5      178.70       87.27     55.10 o
   0  10   5      232.51      152.88     55.55 o
   1  10   5      124.08      161.88     40.52 o
   2  10   5      234.58      124.74     44.95 o
   3  10   5      267.94      319.54    118.42 o
   4  10   5      390.85      277.51     59.39 o
   5  10   5       53.67       98.15     53.06 o
  -1  11   5      150.82      222.15    103.59 o
   0  11   5       79.60       53.31     53.82 o
   2  11   5       73.90      147.72     90.82 o
   3  11   5      246.85      219.22     88.40 o
   4  11   5      218.73      222.50     85.86 o
  -3 -10   6       19.66       40.37     61.04 o
  -2 -10   6        3.11       71.69     71.42 o
  -1 -10   6      373.18      477.43     70.68 o
   0 -10   6      408.40      667.23    122.30 o
   1 -10   6       84.59      165.19     62.69 o
   2 -10   6        5.23       25.91     45.08 o
   3 -10   6        1.27       48.19     52.71 o
  -5  -9   6      164.74      225.88     90.44 o
  -4  -9   6        3.42       36.25     37.07 o
  -3  -9   6      294.63      147.46     54.75 o
  -2  -9   6      364.74      498.71     91.14 o
  -1  -9   6      353.41      400.02     53.65 o
   0  -9   6      105.35       95.38     42.22 o
   1  -9   6       52.86      120.08     54.15 o
   2  -9   6      303.43      294.76     69.84 o
   3  -9   6      104.56       54.44     39.60 o
   4  -9   6      145.16      139.46     55.04 o
   5  -9   6       15.59       33.19     42.51 o
  -6  -8   6        0.65       85.25     84.45 o
  -5  -8   6      180.46      181.83     95.61 o
  -4  -8   6      125.60      158.65     77.99 o
  -3  -8   6      136.87      156.96     55.72 o
  -2  -8   6      350.07      338.22     44.89 o
  -1  -8   6      372.60      405.77     52.94 o
   0  -8   6      294.82      326.42     45.85 o
   1  -8   6      366.98      370.67     49.30 o
   2  -8   6      126.05      107.15     39.77 o
   3  -8   6      204.50      112.30     41.20 o
   4  -8   6      189.13      173.16     48.63 o
   5  -8   6      335.66      335.00     73.63 o
   6  -8   6       32.00       60.66     52.25 o
  -7  -7   6      187.58      264.65     68.78 o
  -6  -7   6      112.27      102.68     50.86 o
  -5  -7   6      172.32      198.95     51.00 o
  -4  -7   6      390.21      361.84     85.71 o
  -3  -7   6       40.51       75.70     45.62 o
  -2  -7   6      169.75      142.95     50.80 o
  -1  -7   6      252.78      296.88     39.82 o
   0  -7   6      423.81      376.62     35.77 o
   1  -7   6      597.39      571.63     46.38 o
   2  -7   6      418.51      384.26     55.32 o
   3  -7   6      130.07       77.10     58.46 o
   4  -7   6      225.97      284.73     70.01 o
   5  -7   6      219.91      209.43     46.78 o
   6  -7   6      594.27      584.49     71.90 o
   7  -7   6       49.70       45.69     43.44 o
  -8  -6   6      205.55      166.45     78.06 o
  -7  -6   6      105.83      114.43     51.16 o
  -6  -6   6      240.38      269.24     51.03 o
  -5  -6   6      325.46      371.35     56.13 o
  -4  -6   6      544.58      499.94     60.06 o
  -3  -6   6      146.72      152.80     28.98 o
  -2  -6   6      180.79      146.37     24.97 o
  -1  -6   6      787.67      786.64     42.88 o
   0  -6   6       20.92       51.76     26.60 o
   1  -6   6      909.78      951.29     47.46 o
   2  -6   6      256.17      255.28     34.40 o
   3  -6   6      151.36      106.51     37.39 o
   4  -6   6      298.80      238.16     45.58 o
   5  -6   6      543.50      425.77     64.87 o
   6  -6   6      217.58      184.15     44.16 o
   7  -6   6      294.00      224.68     54.62 o
   8  -6   6      117.71      164.71     71.78 o
  -8  -5   6       95.64      108.60     44.58 o
  -7  -5   6      123.14       95.69     44.73 o
  -6  -5   6      620.25      577.80     69.60 o
  -5  -5   6      319.32      379.33     58.66 o
  -4  -5   6      213.81      196.16     35.11 o
  -3  -5   6      274.14      289.99     23.28 o
  -2  -5   6     1061.48     1039.51     38.01 o
  -1  -5   6     1499.93     1517.88     46.29 o
   0  -5   6      647.29      618.23     47.32 o
   1  -5   6       32.30       28.20     12.98 o
   2  -5   6     1104.30     1102.29     61.81 o
   3  -5   6       52.26       33.01     21.46 o
   4  -5   6      671.65      648.52     33.24 o
   5  -5   6      440.20      481.14     44.05 o
   6  -5   6      120.65      129.80     31.97 o
   7  -5   6      131.12       74.08     37.55 o
   8  -5   6      251.71      199.89     69.21 o
  -9  -4   6      109.68      258.09    126.23 o
  -8  -4   6      199.78      166.50     98.58 o
  -7  -4   6      311.94      356.52     62.38 o
  -6  -4   6      136.94      142.45     40.36 o
  -5  -4   6      805.32      765.80     61.17 o
  -4  -4   6      156.14      114.91     18.40 o
  -3  -4   6     1593.45     1580.92     34.94 o
  -2  -4   6     1453.78     1516.13     60.63 o
  -1  -4   6     1518.91     1595.23     25.19 o
   0  -4   6      689.72      695.17     40.98 o
   1  -4   6      237.22      241.41     27.25 o
   2  -4   6     1245.57     1264.59     47.50 o
   3  -4   6      382.51      348.01     17.57 o
   4  -4   6      617.78      589.20     37.55 o
   5  -4   6      384.18      444.30     36.44 o
   6  -4   6       98.33       77.22     26.73 o
   7  -4   6       99.87      111.60     33.62 o
   8  -4   6      382.15      345.83     86.81 o
   9  -4   6       53.58       46.63     54.43 o
  -9  -3   6      190.61      224.13     60.36 o
  -8  -3   6      672.01      864.32    107.71 o
  -7  -3   6      178.66      131.72     67.42 o
  -6  -3   6       57.98       48.92     25.46 o
  -5  -3   6      301.50      337.80     44.13 o
  -4  -3   6      318.36      306.59     26.14 o
  -3  -3   6      793.80      791.94     23.12 o
  -2  -3   6      909.14      942.28     31.17 o
  -1  -3   6      288.03      244.40     12.45 o
   0  -3   6      791.44      777.66     32.94 o
   1  -3   6     2047.73     2023.11     46.31 o
   2  -3   6      704.46      735.33     25.17 o
   3  -3   6     1068.96     1107.36     24.04 o
   4  -3   6      677.06      760.12     32.37 o
   5  -3   6     1045.02     1010.43     51.23 o
   6  -3   6      231.39      225.77     58.86 o
   7  -3   6        6.10       31.14     20.92 o
   8  -3   6      860.79      831.83     68.97 o
   9  -3   6       66.95      139.21     87.99 o
  -9  -2   6      543.91      470.24     90.32 o
  -8  -2   6      372.70      390.84     53.16 o
  -7  -2   6      293.80      265.74     42.77 o
  -6  -2   6      395.64      470.60     82.90 o
  -5  -2   6      673.69      701.35     41.47 o
  -4  -2   6      280.37      293.28     19.75 o
  -3  -2   6      476.76      471.40     16.22 o
  -2  -2   6     1907.77     1981.77     26.37 o
  -1  -2   6      244.61      205.23     13.22 o
   0  -2   6      510.56      492.83     38.27 o
   1  -2   6     1585.90     1618.81     36.87 o
   2  -2   6       55.79       51.70     12.88 o
   3  -2   6     1495.75     1582.09     39.76 o
   4  -2   6     1111.00     1134.82     40.56 o
   5  -2   6      559.29      563.65     26.69 o
   6  -2   6      543.25      475.94     60.78 o
   7  -2   6      240.27      177.37     36.10 o
   8  -2   6      305.90      286.81     70.09 o
   9  -2   6      140.69      195.27    101.46 o
  -9  -1   6       16.02       57.27     69.52 o
  -8  -1   6       67.72      100.94     34.15 o
  -7  -1   6     1075.98     1053.24     61.05 o
  -6  -1   6     1246.85     1238.65     82.19 o
  -5  -1   6      320.47      283.08     20.00 o
  -4  -1   6       49.01       38.17      8.56 o
  -2  -1   6     4712.76     4975.03     51.79 o
  -1  -1   6     1679.30     1744.76     23.12 o
   0  -1   6       20.15       25.45      8.05 o
   1  -1   6     2005.95     2016.97     25.20 o
   2  -1   6      670.68      660.19     22.43 o
   3  -1   6       10.26       35.26     14.16 o
   4  -1   6     1045.69     1051.95     35.44 o
   5  -1   6      749.94      728.25     44.47 o
   6  -1   6     1048.50     1000.99     33.91 o
   7  -1   6      199.62      205.40     38.32 o
   8  -1   6       44.61       19.37     34.51 o
   9  -1   6      219.53      256.85     93.67 o
  10  -1   6      299.44      321.62     98.52 o
  -9   0   6      216.71      271.17     64.98 o
  -8   0   6       18.40       69.63     31.88 o
  -7   0   6      145.04      135.24     34.82 o
  -6   0   6      739.74      638.97     52.03 o
  -5   0   6      890.75      751.36     54.77 o
  -4   0   6      218.52      258.87     31.96 o
  -3   0   6      326.14      316.26     27.12 o
  -2   0   6     2204.65     2271.19     37.66 o
  -1   0   6     6538.29     6966.11     32.68 o
   0   0   6     5838.01     6178.03     43.44 o
   1   0   6       17.62       43.85      9.05 o
   2   0   6       87.69       73.29     14.26 o
   3   0   6     1140.91     1112.53     30.15 o
   4   0   6     3138.87     3233.79     37.63 o
   5   0   6      262.20      251.31     21.66 o
   6   0   6       24.08       29.20     12.96 o
   7   0   6      251.98      243.33     35.91 o
   8   0   6      274.69      391.83     90.78 o
   9   0   6      262.61      297.28     84.04 o
  10   0   6      189.65      315.38     91.07 o
  -9   1   6      502.18      633.12    179.91 o
  -8   1   6      185.67      160.49     46.17 o
  -7   1   6      516.32      386.22     55.25 o
  -6   1   6       28.72       32.43     22.40 o
  -5   1   6      917.95      824.39     19.90 o
  -4   1   6       55.84       41.76      7.63 o
  -3   1   6      307.44      273.05     33.28 o
  -2   1   6     2342.09     2417.29     79.58 o
  -1   1   6     2639.53     2721.31     33.32 o
   0   1   6     2580.84     2543.11     30.14 o
   1   1   6      325.61      321.73     14.77 o
   2   1   6     1265.11     1341.70     26.37 o
   3   1   6     2036.29     2056.23     31.65 o
   4   1   6     2438.04     2442.73     32.45 o
   5   1   6      557.84      509.42     22.62 o
   6   1   6       13.30       45.77     17.86 o
   7   1   6      336.47      354.41     39.09 o
   8   1   6      260.24      263.20     77.12 o
   9   1   6      117.03       94.19     70.66 o
  10   1   6      155.60      194.18    102.36 o
  -9   2   6      239.03      248.59     56.17 o
  -8   2   6      738.97      680.04     60.80 o
  -7   2   6      768.42      780.81     99.51 o
  -6   2   6        8.77       80.96     33.01 o
  -5   2   6      267.76      255.92     18.09 o
  -4   2   6     1560.11     1594.36     24.68 o
  -3   2   6     1527.96     1541.41     25.54 o
  -2   2   6       42.78       28.01      7.64 o
  -1   2   6      259.48      268.13     19.07 o
   0   2   6     1000.84      918.40     28.47 o
   1   2   6     2919.61     2822.32     40.34 o
   2   2   6      692.57      689.56     18.19 o
   3   2   6      499.34      464.36     17.59 o
   4   2   6     1616.33     1676.59     34.90 o
   5   2   6      993.19      993.13     24.27 o
   6   2   6     1178.28     1204.44     48.28 o
   7   2   6        7.56       80.21     29.70 o
   8   2   6      441.04      377.05     39.48 o
   9   2   6      128.99       82.79     63.47 o
  10   2   6      270.85      374.96    112.56 o
  -9   3   6      189.85      217.95     69.06 o
  -8   3   6      233.36      327.36     55.08 o
  -7   3   6      236.88      219.20     55.23 o
  -6   3   6      511.26      453.54     78.32 o
  -5   3   6      571.46      592.31     42.37 o
  -4   3   6      885.74      881.90     24.35 o
  -3   3   6     1180.76     1171.39     32.72 o
  -2   3   6     1523.11     1594.66     32.49 o
  -1   3   6     1553.78     1591.22     26.59 o
   0   3   6      471.03      542.80     17.84 o
   1   3   6     3272.18     3319.62     49.18 o
   2   3   6      804.07      825.66     22.70 o
   3   3   6      848.46      855.12     25.75 o
   4   3   6       65.11       68.82     15.80 o
   5   3   6      444.56      449.27     30.32 o
   6   3   6     1009.76      993.49     53.67 o
   7   3   6      821.86      842.24     60.58 o
   8   3   6       75.99       76.27     30.93 o
   9   3   6       19.41       52.42     32.63 o
  10   3   6      244.62      245.31    100.60 o
  -9   4   6      212.69      260.03     65.02 o
  -8   4   6      259.62      165.96     36.27 o
  -7   4   6      236.91      235.76     50.10 o
  -6   4   6      156.76      177.51     44.87 o
  -5   4   6      169.66      171.97     41.40 o
  -4   4   6     1041.78     1022.62     52.52 o
  -3   4   6      826.90      818.08     31.89 o
  -2   4   6     1654.48     1563.67     33.32 o
  -1   4   6     1927.21     2027.19     33.98 o
   0   4   6      793.51      772.42     26.96 o
   1   4   6      132.01      134.87     22.21 o
   2   4   6     2046.98     1985.30     38.62 o
   3   4   6       17.01       33.44     13.25 o
   4   4   6      873.85      899.32     33.60 o
   5   4   6      546.35      562.26     39.66 o
   6   4   6      144.02      172.88     49.50 o
   7   4   6      153.24      169.48     37.07 o
   8   4   6      222.41      178.23     37.24 o
   9   4   6      337.42      326.09     58.65 o
  -8   5   6      230.90      195.33     62.29 o
  -7   5   6      523.31      472.90     72.23 o
  -6   5   6      216.22      260.29     48.44 o
  -5   5   6      170.12      109.69     35.33 o
  -4   5   6       14.72       39.88     23.62 o
  -3   5   6     1396.24     1360.03     44.26 o
  -2   5   6     1344.12     1370.96     31.23 o
  -1   5   6     1510.35     1558.22     30.06 o
   0   5   6      251.18      198.17     21.17 o
   1   5   6      310.21      307.71     28.33 o
   2   5   6     1471.95     1422.45     45.16 o
   3   5   6      808.35      837.33     48.32 o
   4   5   6      768.88      846.97     41.13 o
   5   5   6      589.00      567.14     40.12 o
   6   5   6       11.10       24.66     21.85 o
   7   5   6       95.29       87.46     33.00 o
   8   5   6      173.69      120.60     39.84 o
   9   5   6      164.35      183.13     60.05 o
  -8   6   6      213.13      253.28     72.69 o
  -7   6   6       57.10       68.79     49.72 o
  -6   6   6      478.97      386.89     52.17 o
  -5   6   6      706.49      764.32     64.90 o
  -4   6   6       15.65       35.91     17.95 o
  -3   6   6       20.36       35.20     19.45 o
  -2   6   6     1596.85     1604.25     35.13 o
  -1   6   6     1262.22     1200.45     30.89 o
   0   6   6      196.18      222.38     22.97 o
   1   6   6       77.01       81.90     24.27 o
   2   6   6     1115.61     1076.91     46.88 o
   3   6   6     2281.89     2325.98     55.30 o
   4   6   6      651.51      640.41     41.61 o
   5   6   6      135.05      133.29     27.19 o
   6   6   6        7.74       19.04     19.97 o
   7   6   6      317.47      347.24     46.97 o
   8   6   6      954.51     1128.85     84.42 o
   9   6   6        9.89       54.11     37.16 o
  -7   7   6      273.68      306.80     59.55 o
  -6   7   6       35.29       54.71     38.34 o
  -5   7   6      366.54      350.41     48.39 o
  -4   7   6      168.57      143.78     37.81 o
  -3   7   6     1568.42     1531.30     63.63 o
  -2   7   6      310.92      226.69     55.53 o
  -1   7   6        6.05       17.88     10.60 o
   0   7   6      272.73      305.67     47.53 o
   1   7   6     1109.37     1163.61     59.70 o
   2   7   6      117.60      172.12     40.56 o
   3   7   6      117.28      156.36     70.16 o
   4   7   6      389.82      383.08     43.74 o
   5   7   6      711.76      649.29     64.79 o
   6   7   6      345.03      281.13     61.32 o
   7   7   6        7.19       57.64     33.77 o
   8   7   6      299.65      355.76     59.69 o
  -6   8   6       79.82      131.93     53.23 o
  -5   8   6      349.50      390.59     54.67 o
  -4   8   6      198.76      283.63     47.98 o
  -3   8   6      491.31      524.14     48.14 o
  -2   8   6      373.34      411.90    106.20 o
  -1   8   6      462.61      432.63     39.09 o
   0   8   6      190.94      191.97     31.86 o
   1   8   6      818.27      883.28     43.27 o
   2   8   6       19.63       56.45     32.92 o
   3   8   6       85.54      117.56     38.76 o
   4   8   6      553.36      664.90     72.04 o
   5   8   6      147.67       76.08     40.91 o
   6   8   6      179.54      222.09     64.69 o
   7   8   6       17.62       90.04     50.54 o
  -6   9   6      218.92      289.98     75.40 o
  -5   9   6      149.30      157.56     52.93 o
  -4   9   6       79.07       45.68     35.03 o
  -3   9   6      110.09      110.47     39.39 o
  -2   9   6      525.50      480.26     65.16 o
  -1   9   6      395.79      321.32     45.61 o
   0   9   6      268.66      281.75     31.68 o
   1   9   6      318.25      266.73     44.15 o
   2   9   6      149.49      106.25     31.55 o
   3   9   6      297.36      239.37     84.63 o
   4   9   6      186.50      165.57     54.37 o
   5   9   6      178.77      172.93     58.46 o
   6   9   6       70.62       89.56     57.15 o
   7   9   6      143.83      122.64     62.61 o
  -4  10   6       19.39       56.74     71.32 o
  -3  10   6      149.88       63.30     67.44 o
  -2  10   6      542.03      583.06    101.64 o
  -1  10   6       86.93      140.21     60.69 o
   0  10   6       61.98       92.91     66.54 o
   1  10   6      142.21      157.01     41.12 o
   2  10   6      464.12      536.41     66.50 o
   3  10   6      206.00      248.54     63.47 o
   4  10   6      255.74      317.06     60.19 o
   5  10   6       94.15      117.85     46.43 o
  -2  11   6       59.16       91.87     79.04 o
  -1  11   6      135.60      131.42     78.02 o
   0  11   6       76.30       57.46     36.43 o
   1  11   6      107.28       52.83     56.73 o
   2  11   6       72.72       70.73     48.51 o
   3  11   6      169.58      173.75     51.98 o
   4  11   6      328.14      242.01     80.60 o
  -3 -10   7      108.45      165.77    112.69 o
  -2 -10   7       90.06       66.62     64.83 o
  -1 -10   7      435.90      510.00    103.73 o
   0 -10   7       29.57      117.67     62.33 o
   1 -10   7      200.19      158.75     63.21 o
   2 -10   7      109.10      110.11     54.97 o
  -5  -9   7      100.29      127.17    106.47 o
  -4  -9   7       84.99      224.54    110.03 o
  -3  -9   7      208.67      235.31     86.30 o
  -2  -9   7       80.30      113.87     61.86 o
  -1  -9   7      363.69      361.80     60.98 o
   0  -9   7      212.04      200.51     41.15 o
   1  -9   7      253.53      268.62     67.36 o
   2  -9   7      110.30      109.86     51.59 o
   3  -9   7      131.17      126.59     62.60 o
   4  -9   7      134.23      203.66     73.96 o
  -6  -8   7       30.36       62.77     79.30 o
  -5  -8   7      233.83      223.11     73.72 o
  -4  -8   7      169.19      259.12     85.02 o
  -3  -8   7       52.16      105.01     50.54 o
  -2  -8   7      170.96      138.65     39.81 o
  -1  -8   7      278.71      294.99     53.06 o
   0  -8   7      235.87      302.64     46.83 o
   1  -8   7      453.79      538.31    118.65 o
   2  -8   7       93.42      155.82     81.25 o
   3  -8   7      335.58      298.48     62.52 o
   4  -8   7      164.89      129.38     47.37 o
   5  -8   7      350.77      353.82     61.82 o
   6  -8   7        0.55       70.60     63.96 o
  -7  -7   7      128.34      150.36    103.01 o
  -6  -7   7      238.65      238.53     87.46 o
  -5  -7   7      242.69      267.32     68.32 o
  -4  -7   7      351.75      310.10     79.98 o
  -3  -7   7      115.52      180.52     62.53 o
  -2  -7   7       64.80      136.04     46.38 o
  -1  -7   7      146.68      172.15     40.77 o
   0  -7   7      562.97      578.75     51.20 o
   1  -7   7      312.34      404.77     41.76 o
   2  -7   7      420.84      513.83    181.30 o
   3  -7   7       34.13       37.41     29.42 o
   4  -7   7      218.75      128.69     50.93 o
   5  -7   7      436.23      377.56     58.25 o
   6  -7   7      257.22      299.60     86.15 o
   7  -7   7      158.90       63.36     50.41 o
  -7  -6   7      101.99       81.72     52.46 o
  -6  -6   7      552.47      447.37     69.16 o
  -5  -6   7      218.02      311.40     83.51 o
  -4  -6   7       41.39      118.27     42.20 o
  -3  -6   7     1555.06     1652.75    144.10 o
  -2  -6   7      147.79      150.02     32.76 o
  -1  -6   7      140.44      110.95     31.43 o
   0  -6   7      150.81      152.66     30.59 o
   1  -6   7     1473.22     1580.04    141.58 o
   2  -6   7      233.51      250.53     33.96 o
   3  -6   7       15.58       31.99     27.99 o
   4  -6   7       59.22       71.54     32.11 o
   5  -6   7      546.43      473.16     76.39 o
   6  -6   7      521.17      482.48     58.07 o
   7  -6   7      147.70       97.11     51.91 o
  -8  -5   7      399.84      467.12    172.80 o
  -7  -5   7      267.91      226.92     47.91 o
  -6  -5   7      200.25      224.64     49.00 o
  -5  -5   7      106.62      203.01     48.25 o
  -4  -5   7       52.74       54.50     54.48 o
  -3  -5   7     1226.62     1254.09     43.51 o
  -2  -5   7      586.30      540.21     35.56 o
  -1  -5   7      809.53      795.24     42.88 o
   0  -5   7      875.39      898.19     43.72 o
   1  -5   7      288.63      334.62     49.96 o
   2  -5   7      124.48       62.72     28.78 o
   3  -5   7      590.80      483.72     48.67 o
   4  -5   7      451.94      428.81     53.93 o
   5  -5   7      271.17      235.36     46.56 o
   6  -5   7       39.75       91.80     40.07 o
   7  -5   7      140.15      127.56     44.24 o
   8  -5   7      423.02      488.99     78.26 o
  -8  -4   7       14.20       99.97     51.82 o
  -7  -4   7      306.85      354.91     65.33 o
  -6  -4   7     1161.80     1087.64     80.25 o
  -5  -4   7      805.96      775.98     72.77 o
  -4  -4   7      741.83      633.30     34.36 o
  -3  -4   7      241.18      256.91     25.75 o
  -2  -4   7     2102.14     2111.71     45.59 o
  -1  -4   7     2348.59     2379.71     49.38 o
   0  -4   7      659.43      623.20     33.57 o
   1  -4   7       54.71       57.53     21.40 o
   2  -4   7      110.61      134.02     19.99 o
   3  -4   7     2990.42     3005.03     64.53 o
   4  -4   7      744.50      700.05     30.35 o
   5  -4   7        5.37       31.12     16.59 o
   6  -4   7      181.01      152.07     39.05 o
   7  -4   7      386.67      441.54    133.50 o
   8  -4   7      154.66      182.29     80.59 o
   9  -4   7       43.45       56.66     70.81 o
  -9  -3   7      154.17      240.07     66.20 o
  -8  -3   7      385.14      479.29     62.71 o
  -7  -3   7      425.89      409.68     80.15 o
  -6  -3   7       96.30      124.14     36.78 o
  -5  -3   7      372.63      366.69     48.01 o
  -4  -3   7      899.55      861.85     25.97 o
  -3  -3   7      286.83      271.54     21.39 o
  -2  -3   7      148.79      125.13     20.30 o
  -1  -3   7      238.12      256.25     27.06 o
   0  -3   7     1481.50     1404.93     39.66 o
   1  -3   7     3441.61     3550.09    110.60 o
   2  -3   7       54.15       60.08     24.93 o
   3  -3   7      823.98      793.63     26.06 o
   4  -3   7      885.83      859.35     46.09 o
   5  -3   7     1220.80     1090.88     59.57 o
   6  -3   7      199.00      182.10     36.51 o
   7  -3   7      178.98      227.26     63.64 o
   8  -3   7      121.33      138.49     41.40 o
   9  -3   7      219.98      208.11     80.97 o
  -9  -2   7      224.33      241.62     94.59 o
  -8  -2   7       91.77       44.71     41.24 o
  -7  -2   7      719.45      608.16     51.15 o
  -6  -2   7      397.26      407.28     42.80 o
  -5  -2   7      154.69      198.07     29.49 o
  -4  -2   7     1869.87     1886.77     30.44 o
  -3  -2   7      614.79      631.64     18.19 o
  -2  -2   7      326.85      308.19     16.62 o
  -1  -2   7      210.89      153.80     11.41 o
   0  -2   7     2502.02     2554.00     45.58 o
   1  -2   7     1507.95     1484.93     42.02 o
   2  -2   7        4.35       28.76      9.95 o
   3  -2   7      295.05      293.93     35.27 o
   4  -2   7     1017.64     1069.69     36.49 o
   5  -2   7      588.27      570.60     26.41 o
   6  -2   7      619.77      526.39    109.15 o
   7  -2   7      416.81      488.57     73.27 o
   8  -2   7       34.02       46.33     44.81 o
   9  -2   7      304.91      303.75     82.46 o
  -9  -1   7      132.69       96.83     62.71 o
  -8  -1   7        0.76       55.25     28.16 o
  -7  -1   7      222.78      276.88     38.29 o
  -6  -1   7      868.04      796.46     43.88 o
  -5  -1   7     1811.20     1728.63     61.82 o
  -4  -1   7        5.96       24.72     13.22 o
  -3  -1   7      407.56      415.98     24.22 o
  -2  -1   7      814.42      759.90     23.00 o
  -1  -1   7     9384.22    10009.08    110.68 o
   0  -1   7     1212.77     1174.56     20.86 o
   1  -1   7      241.60      222.96     15.44 o
   2  -1   7       46.11       29.55      9.25 o
   3  -1   7      172.32      168.74     22.94 o
   4  -1   7     1665.99     1610.94     49.83 o
   5  -1   7      365.82      424.48     36.75 o
   6  -1   7      413.83      402.61     28.87 o
   7  -1   7      418.53      421.10     45.08 o
   8  -1   7       16.07       33.64     57.78 o
   9  -1   7      176.12      122.22     97.78 o
  -9   0   7        0.94       52.04     49.88 o
  -8   0   7      353.90      392.02     53.98 o
  -7   0   7      526.65      512.16     45.95 o
  -6   0   7      237.02      241.42     28.61 o
  -5   0   7      144.84      143.95     27.65 o
  -4   0   7      467.92      461.22     35.34 o
  -3   0   7     1690.60     1726.71     40.02 o
  -2   0   7      122.75      109.16     22.56 o
  -1   0   7     1994.09     2017.39     24.66 o
   0   0   7     3786.53     3902.52     35.71 o
   1   0   7     3791.19     3931.62     30.05 o
   2   0   7      796.77      814.96     26.36 o
   3   0   7       75.53       84.35     17.26 o
   4   0   7      548.30      569.46     37.00 o
   5   0   7     1598.53     1641.01     34.24 o
   6   0   7      816.16      744.66     41.15 o
   7   0   7        4.87       49.25     33.63 o
   8   0   7       26.00       52.74     45.81 o
   9   0   7      133.70      159.84     68.23 o
  10   0   7      529.41      371.73     69.53 o
  -9   1   7      559.64      566.00     71.10 o
  -8   1   7      279.43      279.02     51.30 o
  -7   1   7      411.01      375.85    112.12 o
  -6   1   7      212.42      201.08     27.23 o
  -5   1   7      658.81      551.44     37.37 o
  -4   1   7       75.63       70.94     22.17 o
  -3   1   7      626.66      592.05     29.78 o
  -2   1   7     1580.33     1620.04     33.69 o
  -1   1   7     1306.18     1346.45     18.59 o
   0   1   7       39.29       51.91     11.54 o
   1   1   7     1632.58     1611.83     22.52 o
   2   1   7     1349.01     1260.78     38.22 o
   3   1   7     4469.78     4671.24     47.63 o
   4   1   7      381.99      351.88     20.09 o
   5   1   7      465.88      469.31     24.50 o
   6   1   7      110.63      126.44     27.75 o
   7   1   7     1326.17     1397.26     65.51 o
   8   1   7      168.79      200.03     56.35 o
   9   1   7       17.14       64.29     68.91 o
  10   1   7       37.56       29.07     61.93 o
  -9   2   7      135.16      106.26     55.86 o
  -8   2   7      250.45      290.34     51.53 o
  -7   2   7      700.98      703.90     59.83 o
  -6   2   7      699.87      702.12     56.55 o
  -5   2   7      141.51      168.13     22.80 o
  -4   2   7      704.58      677.76     19.18 o
  -3   2   7      941.05      952.60     19.21 o
  -2   2   7     2129.92     2229.50     41.38 o
  -1   2   7      871.23      875.85     17.78 o
   0   2   7        9.58       26.07      9.81 o
   1   2   7      612.98      620.59     20.97 o
   2   2   7     1514.13     1564.02     39.39 o
   3   2   7      903.68      919.82     20.85 o
   4   2   7      437.11      416.25     20.44 o
   5   2   7      666.36      602.22     23.41 o
   6   2   7      719.53      755.28     47.05 o
   7   2   7      334.56      245.56     53.25 o
   8   2   7      374.11      314.52     41.28 o
   9   2   7       84.74      140.55     74.30 o
  10   2   7      145.11      212.87     93.30 o
  -9   3   7      571.22      533.40     80.69 o
  -8   3   7      183.98      142.77     65.18 o
  -7   3   7       11.67      119.56     52.66 o
  -6   3   7      547.27      520.72     49.20 o
  -5   3   7      660.91      620.67     44.65 o
  -4   3   7     1299.35     1301.69     28.65 o
  -3   3   7     1121.01     1076.16     31.21 o
  -2   3   7       13.76       27.76      9.51 o
  -1   3   7     2719.58     2727.06     31.75 o
   0   3   7     3197.84     3345.90     67.57 o
   1   3   7     2755.79     2770.09     46.79 o
   2   3   7      508.76      538.43     27.91 o
   3   3   7      116.53      115.25     15.47 o
   4   3   7     1196.33     1211.64     33.65 o
   5   3   7     1247.35     1188.65     41.50 o
   6   3   7       27.42       78.06     25.75 o
   7   3   7      232.89      200.78     45.22 o
   8   3   7      316.67      386.82     51.26 o
   9   3   7      337.07      304.97     45.00 o
  -9   4   7      165.72      171.34    145.49 o
  -8   4   7      162.61      138.12     62.90 o
  -7   4   7      159.60      183.74     45.97 o
  -6   4   7      566.69      590.85     64.57 o
  -5   4   7      278.69      296.86     57.69 o
  -4   4   7        1.05       35.79     16.64 o
  -3   4   7     1236.23     1194.44     47.88 o
  -2   4   7     1986.29     2068.88     53.16 o
  -1   4   7     1083.73     1083.26     28.97 o
   0   4   7     1146.46     1181.72     24.80 o
   1   4   7      428.52      416.30     32.54 o
   2   4   7     2983.64     3122.60     35.11 o
   3   4   7      221.21      189.51     18.80 o
   4   4   7      275.85      245.75     21.73 o
   5   4   7      401.86      416.11     43.31 o
   6   4   7      310.47      332.76     38.75 o
   7   4   7      378.88      348.93     50.76 o
   8   4   7       24.20       81.71     39.93 o
   9   4   7       43.67       58.93     54.04 o
  -8   5   7      185.67      169.48     74.55 o
  -7   5   7      856.37      936.06     77.82 o
  -6   5   7      419.22      397.85     54.77 o
  -5   5   7      204.11      191.61     38.54 o
  -4   5   7      367.74      287.18     27.92 o
  -3   5   7     2004.87     2005.31     71.75 o
  -2   5   7      991.20      959.24     27.81 o
  -1   5   7      657.49      692.73     29.70 o
   0   5   7      539.36      505.41     20.71 o
   1   5   7      223.10      207.21     25.85 o
   2   5   7      354.02      407.69     50.81 o
   3   5   7     2109.43     2044.60     38.40 o
   4   5   7     1101.45     1207.08     46.95 o
   5   5   7      365.42      445.99     40.99 o
   6   5   7      116.28       91.45     28.14 o
   7   5   7       57.68       80.04     37.55 o
   8   5   7      246.57      201.17     49.75 o
   9   5   7      127.88      119.44     82.44 o
  -8   6   7      401.21      483.96    166.17 o
  -7   6   7      211.97      211.05     44.55 o
  -6   6   7      266.58      261.52     48.26 o
  -5   6   7      503.16      574.80     55.05 o
  -4   6   7      259.88      254.27     52.53 o
  -3   6   7      181.24      173.55     33.02 o
  -2   6   7      565.23      507.15     27.10 o
  -1   6   7      484.94      484.03     25.17 o
   0   6   7      783.17      745.01     26.76 o
   1   6   7      596.52      543.36     34.54 o
   2   6   7      289.54      305.66     41.81 o
   3   6   7     1350.45     1350.21    107.69 o
   4   6   7     1179.05     1141.11     55.57 o
   5   6   7      718.29      775.11     48.84 o
   6   6   7       15.77       47.58     26.04 o
   7   6   7       82.68      109.13     35.63 o
   8   6   7      452.54      571.84     65.86 o
   9   6   7      157.66      146.63     53.90 o
  -7   7   7      293.85      335.54     59.49 o
  -6   7   7      247.86      277.58     87.68 o
  -5   7   7      150.77      164.38     39.00 o
  -4   7   7      516.18      629.17    118.53 o
  -3   7   7      381.77      341.82     43.31 o
  -2   7   7      763.00      776.92     50.05 o
  -1   7   7      381.90      392.34     33.98 o
   0   7   7      199.97      201.96     30.74 o
   1   7   7      544.12      480.06     50.14 o
   2   7   7       93.03      112.59     40.51 o
   3   7   7      669.45      669.00     59.37 o
   4   7   7       83.39       76.17     34.39 o
   5   7   7       31.37       59.86     24.99 o
   6   7   7      567.29      586.04     74.98 o
   7   7   7      510.91      523.49     75.17 o
   8   7   7       12.60      106.04     52.67 o
  -6   8   7      188.91      142.25     47.37 o
  -5   8   7       28.31       69.95     45.59 o
  -4   8   7      144.53      125.56     32.94 o
  -3   8   7      749.54      730.82     75.27 o
  -2   8   7      314.43      319.99     44.60 o
  -1   8   7      425.87      472.25     41.47 o
   0   8   7      185.39      150.84     36.92 o
   1   8   7     1082.59     1013.86     62.13 o
   2   8   7      119.15      145.21     56.80 o
   3   8   7       43.81       41.89     24.82 o
   4   8   7      444.52      526.46    131.40 o
   5   8   7      208.33      142.55     46.36 o
   6   8   7      145.36      111.43     43.37 o
   7   8   7       82.66      168.32     72.50 o
  -5   9   7      154.56      105.36     91.67 o
  -4   9   7      120.68      138.25     74.09 o
  -3   9   7       46.50      111.06     64.46 o
  -2   9   7      115.14      166.44     66.92 o
  -1   9   7      808.55      883.21    100.51 o
   0   9   7      581.53      601.10     56.86 o
   1   9   7       29.86       51.51     24.43 o
   2   9   7      124.95       89.26     32.03 o
   3   9   7      301.94      277.00     47.93 o
   4   9   7      518.27      655.44    158.28 o
   5   9   7      275.14      338.56     64.93 o
   6   9   7       18.67       59.99     43.49 o
   7   9   7      110.13      143.96     71.53 o
  -4  10   7       18.26       63.84     61.40 o
  -3  10   7      246.81      204.17     71.19 o
  -2  10   7      149.25      233.29     83.85 o
  -1  10   7      208.83      138.16     51.16 o
   0  10   7      150.99      151.89     63.28 o
   1  10   7       72.99       84.74     36.89 o
   2  10   7      143.29      118.67     47.90 o
   3  10   7      359.73      353.46     64.87 o
   4  10   7      152.62      146.00     57.24 o
   5  10   7      172.52      223.22    107.75 o
  -2  11   7      123.31       89.51     69.35 o
  -1  11   7      228.12      204.03     86.77 o
   0  11   7       18.96       62.47     60.04 o
   1  11   7      148.60       63.72     70.12 o
   2  11   7       68.12       79.82     54.82 o
   3  11   7      235.63      203.59     65.85 o
   4  11   7      108.78       64.66     45.65 o
  -2 -10   8      106.52      108.49     77.68 o
  -1 -10   8      266.26      316.29     91.96 o
   0 -10   8      124.32      282.71     79.71 o
   1 -10   8      215.17      254.69     73.93 o
   2 -10   8       38.91       96.22     67.83 o
  -4  -9   8       91.42      188.86    109.62 o
  -3  -9   8      196.29      255.65     93.69 o
  -2  -9   8       96.68      129.77     74.96 o
  -1  -9   8      181.77      196.43     55.65 o
   0  -9   8      112.46      127.37     46.22 o
   1  -9   8      201.28      147.59     54.20 o
   2  -9   8      587.96      579.89     75.50 o
   3  -9   8       92.96       93.32     69.01 o
   4  -9   8       17.08      147.68     66.87 o
  -6  -8   8      100.08      132.74    105.65 o
  -5  -8   8       33.28       57.70     74.18 o
  -4  -8   8      146.25      177.62     86.63 o
  -3  -8   8      556.56      530.76     81.30 o
  -2  -8   8       57.41       59.03     35.84 o
  -1  -8   8        1.63       36.02     24.08 o
   0  -8   8      335.52      326.73     58.37 o
   1  -8   8      315.07      380.32     67.13 o
   2  -8   8      289.16      279.75     67.81 o
   3  -8   8      257.95      360.44    113.59 o
   4  -8   8      102.53      104.18     47.02 o
   5  -8   8      201.85      248.65    105.55 o
  -6  -7   8      120.37      146.38     57.19 o
  -5  -7   8      409.63      416.85     95.69 o
  -4  -7   8      276.24      379.08     90.37 o
  -3  -7   8      201.96      145.80     71.84 o
  -2  -7   8       66.17       37.10     18.06 o
  -1  -7   8      240.55      316.68     47.91 o
   0  -7   8      639.87      654.13     65.28 o
   1  -7   8       54.80       77.29     25.62 o
   2  -7   8      147.21      159.87     74.69 o
   3  -7   8      415.35      352.03    177.67 o
   4  -7   8      108.96      119.91     38.29 o
   5  -7   8      185.49      201.88     43.52 o
   6  -7   8      163.27      140.52     62.08 o
  -7  -6   8      133.82      109.53     84.31 o
  -6  -6   8      413.08      382.47     74.44 o
  -5  -6   8      165.41      250.10    129.60 o
  -4  -6   8      211.96      214.99     75.76 o
  -3  -6   8      572.44      597.81     50.84 o
  -2  -6   8      125.22      135.24     35.49 o
  -1  -6   8      469.62      424.80     42.48 o
   0  -6   8      769.66      805.01     60.76 o
   1  -6   8      766.40      740.58     47.52 o
   2  -6   8        4.56       57.27     23.38 o
   3  -6   8      546.65      456.19     54.49 o
   4  -6   8       78.23       82.90     41.82 o
   5  -6   8      145.46      139.65     50.44 o
   6  -6   8      559.93      574.51     87.02 o
   7  -6   8       41.66       80.11     48.37 o
  -8  -5   8       27.14       57.01     50.40 o
  -7  -5   8      230.42      165.30     43.80 o
  -6  -5   8      580.21      500.60    139.98 o
  -5  -5   8      148.47      116.97     36.31 o
  -4  -5   8       53.94       51.95     31.83 o
  -3  -5   8       41.27       57.65     21.93 o
  -2  -5   8     1228.09     1212.51     57.71 o
  -1  -5   8     1200.34     1231.71     51.48 o
   0  -5   8      216.31      194.66     33.09 o
   1  -5   8      538.40      573.75     59.29 o
   2  -5   8      219.05      241.55     50.93 o
   3  -5   8     1350.05     1215.90     83.51 o
   4  -5   8      107.69      124.78     46.65 o
   5  -5   8      159.33      176.42     66.61 o
   6  -5   8      171.34      203.18     48.25 o
   7  -5   8      336.85      338.99     57.00 o
   8  -5   8        8.40       73.10     48.16 o
  -8  -4   8      361.06      347.44     79.03 o
  -7  -4   8      505.41      592.91    115.31 o
  -6  -4   8        6.61       36.16     27.71 o
  -5  -4   8      219.16      238.67     44.79 o
  -4  -4   8     1154.84     1217.34     43.77 o
  -3  -4   8       46.43       41.70     16.63 o
  -2  -4   8       11.92       22.93     13.92 o
  -1  -4   8      644.46      690.15     39.68 o
   0  -4   8     2719.96     2756.51     53.45 o
   1  -4   8      207.13      211.27     31.30 o
   2  -4   8      101.31      139.90     24.81 o
   3  -4   8      456.10      436.05     49.21 o
   4  -4   8     1581.76     1550.79     67.43 o
   5  -4   8      412.94      386.22     53.39 o
   6  -4   8      143.27      135.54     49.61 o
   7  -4   8      114.81      125.27     42.58 o
   8  -4   8       25.35      112.95     56.01 o
  -9  -3   8       59.12      141.51     60.64 o
  -8  -3   8       35.11       92.70     44.88 o
  -7  -3   8      546.05      658.26     69.07 o
  -6  -3   8      511.31      589.38     93.72 o
  -5  -3   8      621.07      635.44    110.09 o
  -4  -3   8      390.24      392.62     31.51 o
  -3  -3   8      339.71      343.42     22.46 o
  -2  -3   8      386.69      366.31     25.24 o
  -1  -3   8      968.37      907.45     40.10 o
   0  -3   8       85.05       66.63     19.41 o
   1  -3   8     1196.37     1189.44     39.50 o
   2  -3   8      948.20     1021.60     44.03 o
   3  -3   8      289.23      291.63     26.05 o
   4  -3   8       55.86      123.30     47.62 o
   5  -3   8      677.99      728.53     64.47 o
   6  -3   8      791.16      873.68     58.86 o
   7  -3   8      753.36      784.31     63.50 o
   8  -3   8        0.88       77.04     45.87 o
   9  -3   8       62.28       82.16     81.30 o
  -9  -2   8      224.12      266.87     93.50 o
  -8  -2   8       79.86       75.21     52.40 o
  -7  -2   8       32.37       16.95     23.46 o
  -6  -2   8      413.24      399.95     44.56 o
  -5  -2   8      761.73      793.33     43.87 o
  -4  -2   8     2375.09     2231.68     55.29 o
  -3  -2   8       83.37       87.16     11.73 o
  -2  -2   8       75.32       64.62     11.10 o
  -1  -2   8     2073.31     1878.08     80.32 o
   0  -2   8     2564.15     2684.61     45.93 o
   1  -2   8      543.13      509.93     30.04 o
   2  -2   8      497.58      509.55     25.02 o
   3  -2   8      183.65      174.93     29.46 o
   4  -2   8      113.58      129.26     25.51 o
   5  -2   8      614.17      588.76     46.58 o
   6  -2   8      596.74      607.14     49.73 o
   7  -2   8      297.56      330.27     44.13 o
   8  -2   8      263.88      207.39     72.19 o
   9  -2   8       80.42       75.60     62.26 o
  -9  -1   8       23.49       85.55     73.18 o
  -8  -1   8      243.42      239.75     42.77 o
  -7  -1   8      345.52      486.80     70.42 o
  -6  -1   8      265.23      279.21     31.39 o
  -5  -1   8      246.12      159.41     28.97 o
  -4  -1   8      276.47      238.03     27.42 o
  -3  -1   8     2049.56     2185.76     46.15 o
  -2  -1   8      132.15      120.07     10.46 o
  -1  -1   8     1580.70     1557.29     27.31 o
   0  -1   8     1929.40     1911.29     25.52 o
   1  -1   8     5077.57     5489.82     38.74 o
   2  -1   8      263.70      276.86     19.40 o
   3  -1   8        8.79       33.33     13.63 o
   4  -1   8      207.67      198.34     35.89 o
   5  -1   8     1544.16     1609.55     46.36 o
   6  -1   8      613.97      600.86     33.01 o
   7  -1   8       46.14       40.65     44.33 o
   8  -1   8        6.52       52.24     51.01 o
   9  -1   8      341.99      327.51     74.37 o
  -9   0   8       13.41       63.85     50.87 o
  -8   0   8      234.59      243.75     79.11 o
  -7   0   8      158.37      146.28     32.35 o
  -6   0   8     1351.16     1303.38     51.74 o
  -5   0   8      310.94      325.14     28.75 o
  -4   0   8       89.13       89.63     21.70 o
  -3   0   8        1.78       19.35     12.80 o
  -2   0   8     1318.44     1379.94     32.06 o
  -1   0   8     3992.47     4170.07     37.33 o
   0   0   8      854.16      864.55     23.43 o
   1   0   8      362.49      389.40     18.39 o
   2   0   8     1705.37     1708.86     28.04 o
   3   0   8     2128.58     2188.65     37.09 o
   4   0   8      376.85      386.92     27.24 o
   5   0   8      510.46      479.57     27.53 o
   6   0   8      401.13      380.28     27.97 o
   7   0   8      463.78      470.95     53.63 o
   8   0   8      161.16      148.26     58.60 o
   9   0   8       13.58       88.32     65.98 o
  -9   1   8      445.12      565.47     79.20 o
  -8   1   8      110.62       95.52     34.71 o
  -7   1   8      401.67      394.86     54.43 o
  -6   1   8      730.49      740.32     39.71 o
  -5   1   8      405.36      439.71     33.75 o
  -4   1   8      578.37      576.36     30.32 o
  -3   1   8      484.56      439.01     29.32 o
  -1   1   8      307.91      292.79     12.77 o
   0   1   8     1709.65     1709.01     36.39 o
   1   1   8      486.28      443.15     16.52 o
   2   1   8      681.27      676.61     20.97 o
   3   1   8     2475.22     2548.66     36.76 o
   4   1   8      388.29      408.45     23.64 o
   5   1   8      756.00      768.79     28.93 o
   6   1   8       92.96       66.76     18.67 o
   7   1   8     1221.48     1230.37     54.38 o
   8   1   8      133.53      155.33     49.54 o
   9   1   8      229.09      266.36     65.05 o
  10   1   8        6.96       64.19     72.72 o
  -9   2   8      326.47      314.32     75.19 o
  -8   2   8      179.10      200.66     53.43 o
  -7   2   8      191.23      221.02     45.53 o
  -6   2   8      438.69      392.39     54.74 o
  -5   2   8      589.38      623.33     32.31 o
  -4   2   8     1021.71      931.31     28.94 o
  -3   2   8      883.81      842.63     17.19 o
  -2   2   8      952.74      947.95     28.07 o
  -1   2   8      829.72      858.52     22.42 o
   0   2   8     1837.86     1946.78     34.79 o
   1   2   8      279.65      200.02     17.53 o
   2   2   8      528.71      535.50     17.34 o
   3   2   8      275.30      265.53     19.56 o
   4   2   8      783.39      795.11     25.17 o
   5   2   8      530.85      506.39     24.84 o
   6   2   8      278.22      310.66     40.00 o
   7   2   8      356.69      356.58     56.36 o
   8   2   8      486.18      465.52     52.62 o
   9   2   8      176.90      207.30     80.71 o
  10   2   8       60.77       72.16     76.01 o
  -9   3   8       18.57       82.26     45.29 o
  -8   3   8      386.92      477.37     71.68 o
  -7   3   8      306.67      326.12     57.09 o
  -6   3   8      322.38      335.05     44.37 o
  -5   3   8       72.92       86.25     30.61 o
  -4   3   8      716.07      684.03     25.68 o
  -3   3   8     2444.39     2456.60     30.69 o
  -2   3   8       17.11       27.13     10.36 o
  -1   3   8      995.81      941.12     33.23 o
   0   3   8     3925.07     4063.64     61.85 o
   1   3   8     3027.76     3076.84     73.29 o
   2   3   8       11.69       17.71      8.00 o
   3   3   8      156.67      134.11     17.52 o
   4   3   8      145.19      133.70     19.45 o
   5   3   8     1010.89      957.50     47.21 o
   6   3   8      967.52     1005.83     54.34 o
   7   3   8        4.29       55.88     23.09 o
   8   3   8       34.83       76.52     35.59 o
   9   3   8      211.38      139.92     55.55 o
  -8   4   8      241.23      215.53     50.69 o
  -7   4   8      340.74      351.58     49.71 o
  -6   4   8      587.19      626.71     69.29 o
  -5   4   8      331.46      323.16     38.38 o
  -4   4   8       17.12       28.17     17.11 o
  -3   4   8      258.40      241.58     26.37 o
  -2   4   8      980.35      973.64     28.07 o
  -1   4   8     1262.32     1223.72     26.82 o
   0   4   8     1966.67     2034.93     47.12 o
   1   4   8      751.79      710.73     34.12 o
   2   4   8      269.59      276.11     16.17 o
   3   4   8     1342.48     1398.30     31.16 o
   4   4   8      643.36      625.09     38.12 o
   5   4   8      391.16      389.19     37.24 o
   6   4   8      321.50      269.77     39.63 o
   7   4   8      296.46      280.42     44.52 o
   8   4   8       25.44       77.82     41.23 o
   9   4   8      112.22      152.24     48.91 o
  -8   5   8      159.38      265.24     62.71 o
  -7   5   8      971.66     1113.17     77.81 o
  -6   5   8      486.77      469.65     60.58 o
  -5   5   8      185.74      191.56     43.16 o
  -4   5   8       58.88       54.19     24.85 o
  -3   5   8      174.89      152.88     24.60 o
  -2   5   8     1108.85     1144.59     41.84 o
  -1   5   8     1249.15     1251.05     44.38 o
   0   5   8      317.86      293.23     27.73 o
   1   5   8        1.48       33.71     13.10 o
   2   5   8      498.39      480.21     37.53 o
   3   5   8     2056.51     2060.50     36.43 o
   4   5   8      665.89      626.88     33.27 o
   5   5   8      168.85      183.72     30.04 o
   6   5   8      539.64      512.99     46.85 o
   7   5   8      211.39      159.68     39.78 o
   8   5   8       52.39       45.84     35.90 o
   9   5   8      278.42      319.48     80.39 o
  -8   6   8      120.91      194.41     66.39 o
  -7   6   8      401.21      418.26     66.22 o
  -6   6   8      400.42      391.40     63.98 o
  -5   6   8      203.20      163.30    103.44 o
  -4   6   8      742.00      817.18    102.61 o
  -3   6   8       42.92       76.05     23.01 o
  -2   6   8      788.93      727.03     29.92 o
  -1   6   8      920.89      899.28     27.95 o
   0   6   8      491.39      489.64     36.95 o
   1   6   8      347.94      317.70     25.65 o
   2   6   8        8.45       47.85     26.74 o
   3   6   8      829.45      747.62     54.06 o
   4   6   8      349.29      382.62     39.43 o
   5   6   8      453.23      456.00     49.77 o
   6   6   8      143.66      168.70     48.85 o
   7   6   8      426.74      492.14     61.80 o
   8   6   8       36.98       59.66     38.52 o
   9   6   8      225.65      330.39     76.51 o
  -7   7   8      102.45      167.37     64.11 o
  -6   7   8      229.29      233.72     86.85 o
  -5   7   8      226.79      233.67     44.60 o
  -4   7   8     1146.38     1102.98    178.44 o
  -3   7   8        5.93       34.85     22.13 o
  -2   7   8      307.59      304.47     36.12 o
  -1   7   8      953.13      895.88     36.02 o
   0   7   8     1071.93     1104.43     71.95 o
   1   7   8      206.40      233.15     42.34 o
   2   7   8      400.96      333.31     66.83 o
   3   7   8       40.81       56.97     55.54 o
   4   7   8      206.05      306.12     61.63 o
   5   7   8      279.34      284.47     77.95 o
   6   7   8      238.20      226.28     57.83 o
   7   7   8      163.42      146.59     45.53 o
   8   7   8       40.31       58.96     41.41 o
  -6   8   8       37.29       43.52     31.16 o
  -5   8   8      220.42      260.77     53.51 o
  -4   8   8      289.98      295.84     65.91 o
  -3   8   8      517.84      601.48     98.10 o
  -2   8   8       13.36       24.66     37.36 o
  -1   8   8      680.72      648.48     50.33 o
   0   8   8      748.09      738.90     61.80 o
   1   8   8      637.05      669.87     95.76 o
   2   8   8      226.81      179.27     44.17 o
   3   8   8       64.72       50.16     28.81 o
   4   8   8      338.83      364.18    100.70 o
   5   8   8      320.10      309.19     66.55 o
   6   8   8      211.60      205.99     59.24 o
   7   8   8       41.87       34.14     36.03 o
  -5   9   8       96.47       84.56     72.22 o
  -4   9   8       53.91      178.03    109.08 o
  -3   9   8      101.85      172.29     67.70 o
  -1   9   8      399.93      477.41     82.72 o
   0   9   8      136.11      164.37     59.32 o
   1   9   8      119.85      152.16     43.55 o
   2   9   8      368.23      312.48     55.84 o
   3   9   8      220.25      223.57     46.49 o
   4   9   8      130.83      162.82     80.51 o
   5   9   8      464.91      453.69     70.89 o
   6   9   8      211.34      192.74     49.05 o
  -4  10   8      111.17       57.93     61.13 o
  -3  10   8      243.56      234.83     85.06 o
  -2  10   8      318.38      496.23    104.26 o
  -1  10   8      101.55       84.08     62.29 o
   0  10   8      117.63       83.30     71.82 o
   1  10   8       98.02      118.88     44.23 o
   2  10   8      139.91       96.01     46.19 o
   3  10   8      305.33      266.50     50.27 o
   4  10   8       11.93       54.08     44.82 o
   5  10   8      281.97      447.80     73.86 o
  -2  11   8      325.03      152.33     86.57 o
  -1  11   8       88.73       93.78     87.64 o
   0  11   8       87.58      154.50     86.28 o
   1  11   8      133.55      104.87     64.00 o
   2  11   8      127.31      173.56     67.26 o
   3  11   8      145.83      113.30     49.66 o
   0 -10   9      175.62      225.71     77.85 o
  -4  -9   9       18.31       42.59     66.22 o
  -3  -9   9      194.18      249.76    100.41 o
  -2  -9   9       76.60      149.11     85.77 o
  -1  -9   9      210.67      174.94     57.26 o
   0  -9   9       66.61       51.57     42.06 o
   1  -9   9       55.90       51.88     39.59 o
   2  -9   9      578.41      574.91    230.75 o
   3  -9   9      166.26      129.17     60.67 o
   4  -9   9       87.04      172.21     69.34 o
  -5  -8   9      286.68      461.16     90.59 o
  -4  -8   9      372.53      473.04     86.64 o
  -3  -8   9      124.60       90.57     57.78 o
  -2  -8   9       51.95       59.92     36.57 o
  -1  -8   9       60.74       60.12     32.04 o
   0  -8   9      411.40      430.61     60.97 o
   1  -8   9       36.24      107.70    109.56 o
   2  -8   9      161.20      173.52     59.40 o
   3  -8   9      595.83      589.67    140.32 o
   4  -8   9       73.03       57.86     37.64 o
   5  -8   9       49.12      100.53     53.81 o
  -6  -7   9       23.07       83.69     61.46 o
  -5  -7   9      319.18      412.87     96.78 o
  -4  -7   9      438.88      477.86    100.18 o
  -3  -7   9       57.25      108.43     65.92 o
  -2  -7   9      582.76      594.95     91.99 o
  -1  -7   9       75.87       73.26     33.80 o
   0  -7   9      251.15      210.36     40.72 o
   1  -7   9      381.17      399.74     46.09 o
   2  -7   9      121.26      104.89     41.87 o
   3  -7   9      238.22      141.65     86.95 o
   4  -7   9       32.67       88.43     43.51 o
   5  -7   9      317.67      463.21     68.12 o
   6  -7   9      149.87      297.05     72.95 o
  -7  -6   9      117.00      174.96     57.23 o
  -6  -6   9      228.11      368.15     62.15 o
  -5  -6   9      143.01       79.43     35.49 o
  -4  -6   9      704.58      581.51     77.84 o
  -3  -6   9        0.76       56.03     32.01 o
  -2  -6   9      380.99      477.73     51.14 o
  -1  -6   9      573.77      556.57     46.19 o
   0  -6   9      622.21      588.06     50.34 o
   1  -6   9      565.04      588.83     51.43 o
   2  -6   9      222.77      235.03     36.57 o
   3  -6   9       66.64       64.12     33.69 o
   4  -6   9      205.32      195.09     67.99 o
   5  -6   9      186.97      254.83     53.72 o
   6  -6   9      570.64      685.59     78.01 o
   7  -6   9        3.00       45.16     39.53 o
  -8  -5   9      347.34      314.24    117.74 o
  -7  -5   9       25.69       92.12     52.57 o
  -6  -5   9       26.53       44.95     33.93 o
  -5  -5   9      341.26      478.32     73.70 o
  -4  -5   9      961.97      965.82     75.52 o
  -3  -5   9        5.14       37.75     21.59 o
  -2  -5   9       53.82       70.29     24.03 o
  -1  -5   9      683.22      668.38     38.45 o
   0  -5   9      633.87      587.08     36.51 o
   1  -5   9      991.67      938.71     48.07 o
   2  -5   9      319.50      360.24     38.03 o
   3  -5   9       76.06       82.24     21.10 o
   4  -5   9      792.16      744.53     82.84 o
   5  -5   9      436.83      461.55     57.45 o
   6  -5   9       34.90       85.78     42.58 o
   7  -5   9      225.26      375.51    158.47 o
   8  -5   9       48.90      102.96     58.98 o
  -8  -4   9       19.61      108.82     49.45 o
  -7  -4   9      725.06      721.44     92.11 o
  -6  -4   9      985.10      982.76    126.49 o
  -5  -4   9       69.41       73.13     32.48 o
  -4  -4   9        2.28       42.74     21.35 o
  -3  -4   9      411.44      436.46     30.56 o
  -2  -4   9     2043.71     2051.13     51.85 o
  -1  -4   9      346.19      363.37     34.34 o
   0  -4   9      114.44       81.68     20.19 o
   1  -4   9        5.78       17.44     13.12 o
   2  -4   9     6217.01     6409.92     72.66 o
   3  -4   9      164.98      165.50     24.19 o
   4  -4   9        3.71       52.73     29.95 o
   5  -4   9       76.47       99.84     31.75 o
   6  -4   9     1094.91     1126.54     72.23 o
   7  -4   9      615.32      606.34     65.64 o
   8  -4   9       13.91       44.51     33.66 o
  -8  -3   9      164.67      252.46     63.33 o
  -7  -3   9        1.98       47.67     29.00 o
  -6  -3   9      226.09      235.51     51.75 o
  -5  -3   9     1669.66     1638.02     73.18 o
  -4  -3   9      870.07      866.14     39.53 o
  -3  -3   9      311.78      292.14     22.85 o
  -2  -3   9        1.92       32.28     17.15 o
  -1  -3   9      999.10      999.78     56.58 o
   0  -3   9     1981.81     1922.20     47.34 o
   1  -3   9      803.55      824.97     38.53 o
   2  -3   9        1.18       17.92     10.64 o
   3  -3   9      206.36      201.34     22.57 o
   4  -3   9      703.90      708.82     50.66 o
   5  -3   9      849.03      929.07     61.18 o
   6  -3   9        9.96       34.51     24.47 o
   7  -3   9      189.21      271.72     80.40 o
   8  -3   9      836.89      755.42     69.23 o
   9  -3   9       93.81       51.24     75.70 o
  -9  -2   9      214.23      255.99     96.64 o
  -8  -2   9      196.71      247.11     53.79 o
  -7  -2   9       34.21       74.20     35.54 o
  -6  -2   9      263.80      319.31     37.81 o
  -5  -2   9      614.85      657.18     43.26 o
  -4  -2   9     2841.30     2732.52    102.95 o
  -3  -2   9       15.03       22.47     10.11 o
  -2  -2   9      296.16      257.68     16.87 o
  -1  -2   9      402.95      366.46     16.15 o
   0  -2   9     3226.11     3400.94     47.34 o
   1  -2   9     2606.29     2649.29     45.11 o
   2  -2   9      408.42      425.18     20.10 o
   3  -2   9       28.87       42.45     17.25 o
   4  -2   9       25.50       58.51     22.30 o
   5  -2   9     1121.80     1169.82     56.37 o
   6  -2   9      397.14      452.05     53.44 o
   7  -2   9      100.26      131.20     37.29 o
   8  -2   9      291.45      454.21     86.96 o
   9  -2   9       47.37      105.39     77.66 o
  -9  -1   9      220.02      353.13     72.11 o
  -8  -1   9       60.24       78.96     38.28 o
  -7  -1   9      195.63      194.79     36.97 o
  -6  -1   9      649.74      620.48     50.07 o
  -5  -1   9      161.43       98.85     28.87 o
  -4  -1   9      177.75      142.58     24.32 o
  -3  -1   9      425.86      431.85     33.44 o
  -2  -1   9     1132.91     1184.80     20.56 o
  -1  -1   9      561.07      506.45     20.76 o
   0  -1   9     1227.29     1244.01     23.25 o
   1  -1   9     1483.48     1482.15     26.71 o
   2  -1   9     2253.66     2290.69     45.05 o
   3  -1   9      722.50      747.57     34.26 o
   4  -1   9      161.74      137.27     24.72 o
   5  -1   9      221.94      232.40     35.56 o
   6  -1   9      777.68      717.24     35.82 o
   7  -1   9      461.45      431.39     53.45 o
   8  -1   9       15.76       51.04     48.36 o
   9  -1   9      103.30      167.44     99.00 o
  -9   0   9        0.70       62.07     56.21 o
  -8   0   9      635.34      697.08     79.14 o
  -7   0   9      659.65      664.88     51.31 o
  -6   0   9      509.59      491.13     43.56 o
  -5   0   9       70.37      137.43     34.03 o
  -4   0   9      531.59      529.89     35.06 o
  -3   0   9      797.35      741.37     32.97 o
  -2   0   9      420.70      451.48     23.66 o
  -1   0   9      157.89      162.47     13.20 o
   0   0   9      945.80      934.06     24.64 o
   1   0   9     1220.68     1201.38     22.46 o
   2   0   9     1433.92     1348.50     25.70 o
   3   0   9       93.58       78.72     16.73 o
   4   0   9     1681.65     1714.01     39.95 o
   5   0   9     1077.13     1048.68     49.29 o
   6   0   9      276.17      259.23     25.73 o
   7   0   9       81.38      108.79     45.27 o
   8   0   9      255.52      242.08     77.97 o
   9   0   9      349.44      367.14     98.07 o
  -9   1   9      169.40      130.86     55.33 o
  -8   1   9      118.55       76.64     43.32 o
  -7   1   9      257.89      237.64     44.44 o
  -6   1   9      568.01      559.59     45.48 o
  -5   1   9      889.40      837.10     38.51 o
  -4   1   9      702.86      728.06     36.83 o
  -3   1   9      502.93      484.74     30.18 o
  -2   1   9      902.40      837.02     49.94 o
  -1   1   9      987.73      986.89     18.59 o
   0   1   9     1591.15     1730.07     30.51 o
   1   1   9      111.09      139.64     13.99 o
   2   1   9     1786.89     1760.64     27.76 o
   3   1   9     1594.82     1685.15     30.04 o
   4   1   9       78.81       86.80     18.69 o
   5   1   9      151.19      178.15     19.58 o
   6   1   9      603.39      641.80     32.77 o
   7   1   9     1033.71     1144.29    145.58 o
   8   1   9      259.71      215.19     87.33 o
   9   1   9       29.59       95.79     75.92 o
  -9   2   9       38.92       51.55     49.99 o
  -8   2   9      314.02      263.80     44.22 o
  -7   2   9      262.23      218.88     53.66 o
  -6   2   9       57.52      109.15     35.81 o
  -5   2   9      690.39      655.41     38.93 o
  -4   2   9      767.48      841.08     33.94 o
  -3   2   9     1027.60      908.06     48.81 o
  -2   2   9     1317.45     1278.82     21.12 o
  -1   2   9      573.79      544.21     15.63 o
   0   2   9     1884.69     1949.91     60.91 o
   1   2   9     1373.09     1328.37     29.54 o
   2   2   9      747.78      763.10     20.04 o
   3   2   9      448.63      439.50     28.48 o
   4   2   9       75.91       75.75     14.04 o
   5   2   9      251.55      270.14     23.52 o
   6   2   9      601.02      629.80     44.66 o
   7   2   9      215.22      239.93     40.65 o
   8   2   9      367.56      383.05     51.96 o
   9   2   9      142.09      153.71     71.45 o
  -9   3   9        3.04       48.64     41.17 o
  -8   3   9      284.31      297.24     59.45 o
  -7   3   9      193.21      299.11     54.79 o
  -6   3   9      488.02      532.99     62.45 o
  -5   3   9      369.00      392.87     50.14 o
  -4   3   9      608.95      598.03     25.66 o
  -3   3   9       12.15       30.11     10.36 o
  -2   3   9      699.81      656.40     21.63 o
  -1   3   9     3131.25     3339.52     51.58 o
   0   3   9     1637.98     1668.35     37.40 o
   1   3   9     1084.36     1064.60     47.11 o
   2   3   9      330.44      308.85     20.45 o
   3   3   9     1111.33     1160.17     29.39 o
   4   3   9      479.47      496.37     22.63 o
   5   3   9      304.66      321.58     41.31 o
   6   3   9      661.78      671.66     45.31 o
   7   3   9        0.72       58.59     31.75 o
   8   3   9      311.24      293.49     43.74 o
   9   3   9      169.23      209.81     47.41 o
  -8   4   9      138.45      181.11     65.87 o
  -7   4   9      227.12      282.58     88.96 o
  -6   4   9      593.47      534.13     51.29 o
  -5   4   9      709.21      724.68     56.66 o
  -4   4   9      579.99      540.76     40.56 o
  -3   4   9      141.77      110.28     20.76 o
  -2   4   9      453.44      428.07     22.57 o
  -1   4   9     1277.02     1288.55     26.11 o
   0   4   9     1633.41     1559.24     49.49 o
   1   4   9     1081.62     1105.62     41.41 o
   2   4   9      129.60      115.40     20.62 o
   3   4   9      306.94      282.83     21.92 o
   4   4   9     1027.51      970.99     36.92 o
   5   4   9     1106.66     1057.19     44.28 o
   6   4   9      381.51      411.93     62.47 o
   7   4   9      170.31      165.66     30.85 o
   8   4   9        9.86       25.95     24.14 o
   9   4   9      455.42      472.11     56.66 o
  -8   5   9      149.29      189.18     64.13 o
  -7   5   9      437.74      418.60     49.87 o
  -6   5   9      239.82      236.32     63.85 o
  -5   5   9      455.65      464.76     49.78 o
  -4   5   9      852.19      849.02     47.18 o
  -3   5   9       58.09       59.03     18.73 o
  -2   5   9      709.90      703.69     35.57 o
  -1   5   9      421.64      373.60     22.77 o
   0   5   9      559.65      525.60     43.63 o
   1   5   9      169.96      151.89     24.90 o
   2   5   9     1914.50     2013.88     53.76 o
   3   5   9       43.37       44.51     14.08 o
   4   5   9      719.76      732.21     37.22 o
   5   5   9      636.57      685.63     39.96 o
   6   5   9      520.22      542.09     54.32 o
   7   5   9      158.16      147.62     45.91 o
   8   5   9       88.47      167.95     44.11 o
   9   5   9      273.70      322.94     77.41 o
  -7   6   9      166.10      206.65     64.49 o
  -6   6   9      257.32      335.67     79.64 o
  -5   6   9      373.71      470.57     63.36 o
  -4   6   9      406.04      437.76     67.40 o
  -3   6   9      379.99      365.64     35.03 o
  -2   6   9      491.15      512.74     28.06 o
  -1   6   9      918.79      869.18     31.08 o
   0   6   9      383.16      345.20     33.97 o
   1   6   9      303.76      245.62     38.79 o
   2   6   9      594.96      573.06     56.46 o
   3   6   9      265.10      311.86     70.27 o
   4   6   9       94.43      135.84     82.27 o
   5   6   9      259.14      233.45     61.53 o
   6   6   9      138.21      207.46    107.41 o
   7   6   9      391.70      338.41     64.89 o
   8   6   9      231.58      212.57     49.73 o
  -7   7   9        4.43       89.33     55.49 o
  -6   7   9      321.49      309.24     45.41 o
  -5   7   9      326.40      354.76     59.13 o
  -4   7   9      486.98      530.19     51.06 o
  -3   7   9       22.04       39.81     26.14 o
  -2   7   9      419.96      354.21     77.83 o
  -1   7   9      454.99      438.46     44.04 o
   0   7   9      927.43      856.74     54.68 o
   1   7   9      554.92      497.96     51.09 o
   2   7   9      741.99      706.17     55.40 o
   3   7   9       12.39       59.47     30.80 o
   4   7   9       96.08      100.20     43.12 o
   5   7   9      460.16      393.78     72.74 o
   6   7   9      283.67      214.63     55.34 o
   7   7   9       60.58      106.08     43.72 o
   8   7   9      144.97       89.00     59.90 o
  -6   8   9      253.79      284.71     98.54 o
  -5   8   9      168.21      123.98     76.40 o
  -4   8   9      125.77      177.74     70.46 o
  -3   8   9      388.89      339.16     80.93 o
  -2   8   9       41.32       31.45     31.15 o
  -1   8   9      199.43      215.72     41.51 o
   0   8   9      391.72      354.61     80.97 o
   1   8   9      861.22      886.38    133.59 o
   2   8   9      392.89      477.95     57.82 o
   3   8   9       66.91       80.27     34.99 o
   4   8   9      127.00      121.30     50.20 o
   5   8   9      437.26      391.12     61.92 o
   6   8   9      464.97      376.59    134.64 o
   7   8   9       14.61       77.81     63.03 o
  -5   9   9      115.38      165.59     79.51 o
  -4   9   9      307.94      298.09     85.12 o
  -3   9   9       49.98       93.53     65.88 o
  -2   9   9      254.88      439.59     92.08 o
  -1   9   9      196.93      235.60     74.11 o
   0   9   9      372.21      396.21     56.44 o
   1   9   9       87.87      109.32     64.26 o
   2   9   9       75.20       84.59     92.20 o
   3   9   9      188.71      233.63     55.85 o
   4   9   9      477.50      558.90    152.54 o
   5   9   9      231.50      173.98     45.47 o
   6   9   9       48.13      124.41     59.35 o
  -4  10   9       19.25       62.78     68.51 o
  -3  10   9      120.36      200.16     93.27 o
  -2  10   9      880.04     1081.30    128.51 o
  -1  10   9      173.66      208.61     79.94 o
   0  10   9      122.33       74.00     70.43 o
   1  10   9        1.38       78.71     39.58 o
   2  10   9      452.24      334.86     57.87 o
   3  10   9      201.02      192.07     52.41 o
   4  10   9       18.32       72.06     40.00 o
   5  10   9      109.57       97.89     55.08 o
  -2  11   9      159.90       99.13     80.29 o
  -1  11   9      187.71       29.26     64.48 o
   0  11   9      374.60      302.78     96.30 o
   1  11   9       69.30       98.96     70.94 o
   2  11   9      127.82      180.67     70.26 o
   3  11   9       86.02      117.98     54.11 o
  -3  -9  10      170.83      269.99    107.42 o
  -2  -9  10      255.99      366.10     99.92 o
  -1  -9  10       88.32      157.93     55.08 o
   0  -9  10        1.14      102.73     94.13 o
   1  -9  10      186.63      182.08     54.62 o
   2  -9  10      270.99      238.41     61.44 o
   3  -9  10      170.58      124.81     58.13 o
  -5  -8  10       87.48       78.39     84.66 o
  -4  -8  10      438.15      481.17     90.81 o
  -3  -8  10      144.80      203.53     74.81 o
  -2  -8  10      390.98      444.90     67.02 o
  -1  -8  10        0.68       51.79     33.34 o
   0  -8  10      123.27      111.50     33.11 o
   1  -8  10      280.30      237.48     86.81 o
   2  -8  10      312.51      402.94    114.70 o
   3  -8  10       66.39      112.53     48.58 o
   4  -8  10       79.43       82.67     52.52 o
   5  -8  10      110.31      191.72     72.82 o
  -6  -7  10       67.78      242.13    113.64 o
  -5  -7  10      685.88      815.27    114.74 o
  -4  -7  10      233.96      208.64     72.69 o
  -3  -7  10        8.70       55.25     53.70 o
  -2  -7  10      674.49      788.17     72.71 o
  -1  -7  10      399.57      482.68     67.88 o
   0  -7  10      243.55      234.96     65.86 o
   1  -7  10      124.50       69.67     35.81 o
   2  -7  10      162.62      242.22     91.62 o
   3  -7  10      241.59      262.02     55.86 o
   4  -7  10      423.15      378.01    120.34 o
   5  -7  10       16.06       58.50     52.77 o
   6  -7  10        2.64       69.75     56.55 o
  -7  -6  10      105.77       96.28     55.74 o
  -6  -6  10      243.86      151.46     72.11 o
  -5  -6  10       83.95      105.85     56.08 o
  -4  -6  10      259.06      270.12     64.72 o
  -3  -6  10      102.72      127.48     36.03 o
  -2  -6  10      187.38      244.96     41.76 o
  -1  -6  10      376.63      458.86     49.68 o
   0  -6  10      365.28      343.30     43.55 o
   1  -6  10      644.36      644.02     55.72 o
   2  -6  10      652.13      739.03     57.36 o
   3  -6  10       54.80       37.35     30.15 o
   4  -6  10      697.46      572.70    123.70 o
   5  -6  10      331.66      460.44     70.21 o
   6  -6  10      252.68      362.96     80.25 o
   7  -6  10        4.08       80.43     61.68 o
  -7  -5  10      117.06      163.08     65.49 o
  -6  -5  10      569.79      659.88     79.27 o
  -5  -5  10       67.64      102.56     40.53 o
  -4  -5  10       59.29       82.61     25.69 o
  -3  -5  10      969.40      906.34     57.30 o
  -2  -5  10       86.92      104.43     30.97 o
  -1  -5  10       84.27      123.59     34.76 o
   0  -5  10      101.09       99.39     30.90 o
   1  -5  10     1243.96     1297.71     56.70 o
   2  -5  10      678.97      709.35     48.32 o
   3  -5  10       74.10       78.45     22.73 o
   4  -5  10      249.73      182.42     36.36 o
   5  -5  10      404.83      444.84     63.19 o
   6  -5  10      276.30      258.77     45.71 o
   7  -5  10      203.62      238.05     60.67 o
  -8  -4  10      205.02      235.76     81.34 o
  -7  -4  10        6.20       73.13     51.48 o
  -6  -4  10      204.64      147.09     41.84 o
  -5  -4  10     1124.39     1064.09     76.78 o
  -4  -4  10      599.71      639.75     61.65 o
  -3  -4  10      125.33      188.00     37.81 o
  -2  -4  10      195.33      181.74     31.73 o
  -1  -4  10      385.01      350.38     34.23 o
   0  -4  10      939.53      947.43     42.33 o
   1  -4  10        1.08       20.60     22.13 o
   2  -4  10      554.27      573.93     49.64 o
   3  -4  10      562.68      575.64     41.20 o
   4  -4  10      809.58      819.83     86.52 o
   5  -4  10       71.67       92.97     35.06 o
   6  -4  10        1.22       55.69     41.41 o
   7  -4  10      544.84      633.41     74.53 o
   8  -4  10      935.21      953.94    170.89 o
  -8  -3  10       36.73      134.10     97.04 o
  -7  -3  10      215.34      256.14     68.52 o
  -6  -3  10      213.75      191.28     68.30 o
  -5  -3  10      207.26      201.64    129.87 o
  -4  -3  10      396.26      358.53     35.89 o
  -3  -3  10     1859.79     1941.13     43.88 o
  -2  -3  10      875.68      951.96     54.23 o
  -1  -3  10       22.86       34.20     15.13 o
   0  -3  10      644.26      694.67     39.00 o
   1  -3  10     1663.45     1652.61     49.66 o
   2  -3  10     1092.26     1131.25     42.18 o
   3  -3  10      102.20       98.01     22.72 o
   4  -3  10       21.88       49.65     25.88 o
   5  -3  10      377.29      428.19     55.03 o
   6  -3  10     1031.94     1069.95     63.61 o
   7  -3  10      169.07      237.41     83.64 o
   8  -3  10       32.35       48.11     38.13 o
  -8  -2  10      166.51      213.17     62.86 o
  -7  -2  10       12.60       49.67     29.41 o
  -6  -2  10       65.01       91.50     30.93 o
  -5  -2  10      411.48      473.12     47.85 o
  -4  -2  10     1752.20     1735.02     50.43 o
  -3  -2  10       86.97       75.02     10.41 o
  -2  -2  10      359.92      336.64     16.63 o
  -1  -2  10      123.07      100.93     12.59 o
   0  -2  10     2623.27     2637.51     45.71 o
   1  -2  10     2192.30     2191.61     44.30 o
   2  -2  10      490.75      507.25     22.77 o
   3  -2  10      249.31      223.57     26.53 o
   4  -2  10      392.28      429.80     50.71 o
   5  -2  10      217.09      204.49     39.11 o
   6  -2  10      178.96      241.43     75.21 o
   7  -2  10      347.22      334.49     70.90 o
   8  -2  10      345.68      352.64     89.81 o
   9  -2  10       17.98       46.87     70.12 o
  -9  -1  10      218.02      220.40     63.61 o
  -8  -1  10      136.31      191.89     59.63 o
  -7  -1  10      402.25      352.76     49.58 o
  -6  -1  10      259.66      255.96     57.12 o
  -5  -1  10      213.08      166.27     26.81 o
  -4  -1  10      383.46      366.53     32.57 o
  -3  -1  10      613.47      605.29     29.69 o
  -2  -1  10      331.35      307.82     14.81 o
  -1  -1  10      237.98      229.47     14.97 o
   0  -1  10     1005.30     1016.69     23.41 o
   1  -1  10      556.46      533.14     22.10 o
   2  -1  10     2564.31     2618.81     34.23 o
   3  -1  10      527.10      547.27     35.39 o
   4  -1  10      895.06      919.23     41.15 o
   5  -1  10       70.08       44.04     25.73 o
   6  -1  10      697.26      703.04     38.33 o
   7  -1  10      147.25      185.66     42.38 o
   8  -1  10      236.39      221.86     75.77 o
   9  -1  10      185.14      259.34     92.83 o
  -9   0  10       14.17      140.14    107.24 o
  -8   0  10      483.40      507.89     59.94 o
  -7   0  10      323.78      315.68     40.87 o
  -6   0  10      503.45      500.58     42.68 o
  -5   0  10      917.38      911.06     67.08 o
  -4   0  10        5.33       27.38     12.69 o
  -3   0  10     1131.39     1201.06     41.52 o
  -2   0  10      948.95      959.87     29.50 o
  -1   0  10     1050.72     1097.57     25.54 o
   0   0  10        3.04       23.07      9.16 o
   1   0  10      188.68      186.28     15.11 o
   2   0  10     1316.18     1312.40     28.49 o
   3   0  10     1104.17     1127.55     28.82 o
   4   0  10      913.38      877.33     45.73 o
   5   0  10       95.18       97.37     19.45 o
   6   0  10      476.52      496.61     33.65 o
   7   0  10      334.33      280.45     38.53 o
   8   0  10      397.35      471.11    100.34 o
   9   0  10      102.13      264.46     72.77 o
  -9   1  10       16.13       71.01     56.22 o
  -8   1  10      187.56      167.76     46.91 o
  -7   1  10      164.36      192.52     47.31 o
  -6   1  10      310.10      359.75     42.43 o
  -5   1  10      904.47      840.38     40.47 o
  -4   1  10      798.69      820.99     35.87 o
  -3   1  10      357.18      384.07     30.65 o
  -2   1  10     1931.84     1964.39     30.56 o
  -1   1  10      401.12      395.00     14.60 o
   0   1  10      944.95      991.03     29.55 o
   1   1  10      718.73      692.25     20.58 o
   2   1  10     1050.46     1042.24     25.49 o
   3   1  10      509.49      513.67     25.12 o
   4   1  10       77.65      105.10     17.64 o
   5   1  10      343.59      342.18     27.68 o
   6   1  10      338.17      357.44     28.58 o
   7   1  10      206.25      195.25     35.52 o
   8   1  10      571.09      537.93     61.89 o
   9   1  10      133.50       95.91     71.55 o
  -9   2  10      398.34      431.42    100.08 o
  -8   2  10       42.69       60.44     38.62 o
  -7   2  10       79.35       71.69     27.24 o
  -6   2  10       57.08       40.84     30.11 o
  -5   2  10     1107.50      954.45     40.36 o
  -4   2  10      730.63      716.97     33.35 o
  -3   2  10      144.87      110.77     16.25 o
  -2   2  10     1402.41     1414.33     32.57 o
  -1   2  10      389.09      402.24     15.67 o
   0   2  10     1268.16     1175.30     31.30 o
   1   2  10     3389.32     3489.14     43.03 o
   2   2  10      835.75      749.51     37.18 o
   3   2  10      465.03      462.67     22.60 o
   4   2  10      185.36      223.57     20.44 o
   5   2  10      166.74      213.54     25.59 o
   6   2  10      336.91      296.73     38.26 o
   7   2  10      431.75      501.93     45.27 o
   8   2  10      114.71      179.03     49.88 o
   9   2  10      113.52      100.68     66.15 o
  -8   3  10      150.12      152.66     55.13 o
  -7   3  10       82.53       88.79     39.72 o
  -6   3  10      302.68      270.59     81.54 o
  -5   3  10      570.65      674.86     57.60 o
  -4   3  10     1237.57     1236.86     54.07 o
  -3   3  10       48.54       46.35     12.74 o
  -2   3  10      198.05      211.98     20.11 o
  -1   3  10      949.12     1025.94     24.94 o
   0   3  10     1501.45     1387.02     40.97 o
   1   3  10     2324.68     2385.56     46.90 o
   2   3  10      425.33      395.34     30.50 o
   3   3  10        3.35       26.65      8.29 o
   4   3  10     2452.52     2525.07     35.38 o
   5   3  10      716.27      753.91     41.22 o
   6   3  10      236.29      207.45     32.39 o
   7   3  10        0.74       40.76     22.10 o
   8   3  10      385.30      414.53     56.95 o
   9   3  10      157.38      141.31     49.87 o
  -8   4  10        9.56       62.52     48.72 o
  -7   4  10      185.86      219.64     51.72 o
  -6   4  10      961.48      925.28     60.77 o
  -5   4  10      659.97      692.18     54.00 o
  -4   4  10      238.75      224.12     31.29 o
  -3   4  10      251.18      245.42     24.06 o
  -2   4  10      126.78      119.09     19.67 o
  -1   4  10      710.27      709.84     25.00 o
   0   4  10      572.45      563.97     41.78 o
   1   4  10     1037.58     1059.77     46.60 o
   2   4  10      648.45      584.55     45.66 o
   3   4  10        1.12       32.82     10.35 o
   4   4  10      802.14      827.53     34.38 o
   5   4  10      880.95      898.96     40.30 o
   6   4  10      477.98      559.14     48.40 o
   7   4  10      413.77      475.89     51.47 o
   8   4  10        7.12       46.76     28.41 o
   9   4  10       95.98      165.39     65.82 o
  -8   5  10      153.92      163.72     68.02 o
  -7   5  10      309.44      298.83     52.92 o
  -6   5  10      312.22      304.47     47.36 o
  -5   5  10      333.03      279.89    107.50 o
  -4   5  10      176.26      226.44     40.33 o
  -3   5  10     1697.25     1659.98     40.32 o
  -2   5  10      718.78      683.07     29.81 o
  -1   5  10       32.03       52.45     20.15 o
   0   5  10      370.94      279.91     41.65 o
   1   5  10      540.35      441.12     43.30 o
   2   5  10     2455.40     2618.96     57.25 o
   3   5  10       90.43       42.89     20.93 o
   4   5  10      222.70      155.15     40.28 o
   5   5  10      275.91      253.06     92.22 o
   6   5  10      451.25      660.84     79.40 o
   7   5  10      375.85      361.08     56.46 o
   8   5  10      260.96      335.50     74.48 o
   9   5  10        3.96       83.92     51.63 o
  -7   6  10       39.29       98.25     56.34 o
  -6   6  10      332.33      317.48     78.91 o
  -5   6  10      452.06      502.60     84.24 o
  -4   6  10       82.84      121.68     34.22 o
  -3   6  10      681.72      643.42     40.16 o
  -2   6  10      414.40      397.33     29.90 o
  -1   6  10      736.91      702.58     38.96 o
   0   6  10      559.13      542.05     49.65 o
   1   6  10      452.53      500.20     44.89 o
   2   6  10      359.63      394.42     50.43 o
   3   6  10     1054.37      977.80     65.14 o
   4   6  10       59.86       50.93     37.74 o
   5   6  10       46.42       78.25     39.94 o
   6   6  10       63.14       80.24     33.45 o
   7   6  10      294.53      282.00     58.20 o
   8   6  10      658.24      754.93     90.04 o
  -7   7  10        6.33       17.39     55.18 o
  -6   7  10      391.66      466.42    104.64 o
  -5   7  10      318.48      336.15     83.03 o
  -4   7  10      355.48      320.78     73.50 o
  -3   7  10        2.77       29.27     39.15 o
  -2   7  10      439.26      462.56     90.30 o
  -1   7  10      134.54      140.91     31.85 o
   0   7  10     1087.47     1105.79     70.42 o
   1   7  10      789.99      751.99     56.41 o
   2   7  10      145.99       78.92     33.75 o
   3   7  10      371.86      335.19     56.07 o
   4   7  10      237.96      385.03    186.39 o
   5   7  10      261.17      203.58     50.07 o
   6   7  10      177.64      239.71     68.57 o
   7   7  10      147.35      112.50     55.03 o
   8   7  10      131.55      155.49     59.17 o
  -6   8  10       72.26       97.72     85.64 o
  -5   8  10      349.48      391.24     89.73 o
  -4   8  10      556.29      562.37     98.99 o
  -3   8  10      148.07      100.19     37.09 o
  -2   8  10        0.78       25.70     31.41 o
  -1   8  10       90.57      138.17     32.73 o
   0   8  10      882.01      868.04     61.38 o
   1   8  10      547.67      625.17     62.33 o
   2   8  10      148.37      131.59     63.33 o
   3   8  10       11.98       77.01     47.58 o
   4   8  10      536.41      623.28     79.49 o
   5   8  10      268.88      249.24     65.81 o
   6   8  10      383.65      348.87    107.92 o
   7   8  10       38.47       40.81     41.61 o
  -5   9  10      114.26      121.43     77.91 o
  -4   9  10       41.36      112.47     72.79 o
  -3   9  10      522.46      424.83     95.15 o
  -2   9  10      361.84      298.95     60.11 o
  -1   9  10      118.52       47.31     32.36 o
   0   9  10       80.28      106.79     35.06 o
   1   9  10      188.37      227.48     98.00 o
   2   9  10      353.86      394.03     56.92 o
   3   9  10       62.10       95.73     32.28 o
   4   9  10      191.46      201.05     47.64 o
   5   9  10       69.34       84.09     46.22 o
   6   9  10      251.17      327.93     60.37 o
  -4  10  10       56.86      105.40     66.15 o
  -3  10  10       96.07      112.78     74.33 o
  -2  10  10      381.79      337.37     84.52 o
  -1  10  10      257.38      219.19     94.83 o
   0  10  10      363.07      604.95    127.70 o
   1  10  10       22.06       56.97     42.06 o
   2  10  10      195.84      161.92     94.06 o
   3  10  10      116.51      147.86     62.16 o
   4  10  10      158.04      269.16    100.33 o
   5  10  10       96.22      114.08     58.73 o
  -2  11  10      129.99      144.00    100.36 o
  -1  11  10       92.68       63.95     87.25 o
   0  11  10      189.49      141.58    101.32 o
   1  11  10      368.08      304.80     83.81 o
   2  11  10      114.96       52.45     43.73 o
   3  11  10      104.97       92.30     67.15 o
  -2  -9  11      342.14      354.82     93.44 o
  -1  -9  11      119.07      160.71     66.97 o
   0  -9  11        1.54      101.82     52.37 o
   1  -9  11      115.17      168.72    112.69 o
   2  -9  11      137.27      111.94     74.29 o
  -4  -8  11      193.82      150.83    103.61 o
  -3  -8  11       98.90       94.65     73.51 o
  -2  -8  11      118.97      103.47     49.78 o
  -1  -8  11      330.06      386.55     77.30 o
   0  -8  11      175.55      164.23     79.60 o
   1  -8  11       68.03       76.30     77.01 o
   2  -8  11      199.07      227.40     71.48 o
   3  -8  11       42.74       36.22     44.28 o
   4  -8  11      342.49      272.76    117.89 o
  -5  -7  11      134.57      226.28     92.69 o
  -4  -7  11      316.30      414.30     76.66 o
  -3  -7  11      519.50      572.82    104.22 o
  -2  -7  11        0.77       52.80     32.30 o
  -1  -7  11       84.20      103.06     38.66 o
   0  -7  11      737.91      730.66     66.90 o
   1  -7  11      510.11      576.35     54.89 o
   2  -7  11       71.96      140.76     64.34 o
   3  -7  11       56.73       53.98     37.84 o
   4  -7  11      276.48      228.51    100.33 o
   5  -7  11      278.84      208.95     59.39 o
   6  -7  11       17.81      131.32     61.07 o
  -6  -6  11      185.38      128.53     56.42 o
  -5  -6  11       81.13      146.18     78.35 o
  -4  -6  11       96.84      107.70     62.69 o
  -3  -6  11      379.73      480.38     60.68 o
  -2  -6  11       49.30       51.70     46.06 o
  -1  -6  11      314.84      358.32     71.48 o
   0  -6  11      275.23      225.07     37.25 o
   1  -6  11      272.65      254.35     41.80 o
   2  -6  11      275.64      359.18     57.42 o
   3  -6  11      327.59      231.17    100.78 o
   4  -6  11      239.79      235.39     88.67 o
   5  -6  11      204.58      196.25     50.57 o
   6  -6  11      192.76      213.29     56.33 o
   7  -6  11       49.51       99.97     60.02 o
  -7  -5  11       95.41      277.80     73.79 o
  -6  -5  11      396.34      349.85    117.29 o
  -5  -5  11      119.01      128.47     43.08 o
  -4  -5  11      253.26      295.19     51.17 o
  -3  -5  11      692.57      694.37     63.95 o
  -2  -5  11       40.89      107.82     37.36 o
  -1  -5  11      181.35      153.81     29.45 o
   0  -5  11      354.75      346.75     47.82 o
   1  -5  11      298.81      216.22     34.74 o
   2  -5  11       72.63      134.00     26.39 o
   3  -5  11      896.72      850.28     50.06 o
   4  -5  11      135.61       75.81     45.42 o
   5  -5  11      154.97      116.46     33.27 o
   6  -5  11      280.90      322.23     56.84 o
   7  -5  11      148.53      155.79     61.08 o
  -7  -4  11      262.77      236.83     61.55 o
  -6  -4  11        8.39      122.36     50.32 o
  -5  -4  11      149.25      106.32     35.64 o
  -4  -4  11      476.41      475.62     51.29 o
  -3  -4  11     1651.67     1678.56     62.85 o
  -2  -4  11      863.42      869.91     45.88 o
  -1  -4  11       69.34       60.56     26.12 o
   0  -4  11      116.78       98.02     24.69 o
   1  -4  11      781.83      734.80     44.06 o
   2  -4  11     1515.86     1529.43     51.86 o
   3  -4  11      207.77      245.91     34.46 o
   4  -4  11        1.67       44.93     33.27 o
   5  -4  11       92.04      141.14     43.68 o
   6  -4  11      549.35      497.58     64.57 o
   7  -4  11      469.67      517.79     66.79 o
   8  -4  11       12.61       89.89     53.18 o
  -8  -3  11       52.80      153.38     64.98 o
  -7  -3  11      251.52      264.76     55.48 o
  -6  -3  11        1.04       30.34     28.40 o
  -5  -3  11      355.18      311.62     47.63 o
  -4  -3  11      377.56      393.77     37.35 o
  -3  -3  11      802.99      775.63     56.95 o
  -2  -3  11      457.53      445.50     33.57 o
  -1  -3  11      573.07      499.29     35.08 o
   0  -3  11      737.67      714.21     41.96 o
   1  -3  11      112.29       96.41     21.92 o
   2  -3  11      993.61     1066.97     41.78 o
   3  -3  11     1101.89     1063.56     50.50 o
   4  -3  11      425.94      436.69     49.24 o
   5  -3  11       70.85       75.18     39.04 o
   6  -3  11      188.74       79.76     42.19 o
   7  -3  11      364.99      418.36     58.70 o
   8  -3  11      519.66      503.09     73.34 o
  -8  -2  11       57.15      120.30     54.86 o
  -7  -2  11       35.48      101.73     34.08 o
  -6  -2  11      280.05      262.26     85.12 o
  -5  -2  11      856.56      911.15     49.53 o
  -4  -2  11      131.53      128.35     22.30 o
  -3  -2  11      113.25       92.40     16.45 o
  -2  -2  11      274.22      263.68     34.90 o
  -1  -2  11     1073.36      983.76     27.31 o
   0  -2  11      515.46      482.35     30.72 o
   1  -2  11     1136.70     1080.02     39.52 o
   2  -2  11      238.80      276.16     24.23 o
   3  -2  11     1263.61     1231.07     41.04 o
   4  -2  11      574.60      452.97     65.18 o
   5  -2  11      234.74      210.11     55.48 o
   6  -2  11      151.36      115.31     43.33 o
   7  -2  11      154.84      166.32     43.74 o
   8  -2  11      212.40      303.29     92.59 o
   9  -2  11       97.59       49.16     52.33 o
  -8  -1  11      231.70      249.46     53.41 o
  -7  -1  11      188.42      226.05     47.95 o
  -6  -1  11      263.14      285.56     37.51 o
  -5  -1  11      571.60      501.94     37.14 o
  -4  -1  11      684.36      660.28     57.79 o
  -3  -1  11      331.45      347.63     27.16 o
  -2  -1  11      199.18      212.51     15.06 o
  -1  -1  11      254.43      242.53     18.32 o
   0  -1  11      560.22      584.16     22.61 o
   1  -1  11      864.17      775.83     25.47 o
   2  -1  11      624.53      638.68     25.88 o
   3  -1  11      467.25      517.73     28.32 o
   4  -1  11      802.83      868.25     49.14 o
   5  -1  11      452.16      435.65     42.04 o
   6  -1  11      472.28      569.61     48.31 o
   7  -1  11       44.20       53.79     33.03 o
   8  -1  11      331.20      439.84     95.35 o
   9  -1  11      182.90      234.35     94.13 o
  -8   0  11      346.46      478.30     85.86 o
  -7   0  11      452.28      440.88     42.51 o
  -6   0  11      145.33      156.09     41.41 o
  -5   0  11      276.99      284.62     43.64 o
  -4   0  11      268.22      293.22     39.32 o
  -3   0  11     3029.99     3053.36     53.52 o
  -2   0  11      694.56      667.76     20.09 o
  -1   0  11      141.84      164.50     14.97 o
   0   0  11       23.00       23.27     10.94 o
   1   0  11     2085.98     2152.99     30.50 o
   2   0  11      184.34      155.08     24.75 o
   3   0  11      448.57      468.94     27.15 o
   4   0  11      683.23      707.41     35.04 o
   5   0  11      357.62      413.91     50.10 o
   6   0  11      204.67      227.56     35.52 o
   7   0  11      191.00      190.76     34.47 o
   8   0  11      230.41      159.98     61.59 o
   9   0  11      472.25      439.99     90.96 o
  -8   1  11       84.92       56.08     46.91 o
  -7   1  11      119.72       93.27     38.57 o
  -6   1  11      200.41      225.09     36.09 o
  -5   1  11      420.31      457.71     38.43 o
  -4   1  11      845.37      813.71     37.29 o
  -3   1  11      230.72      228.90     25.13 o
  -2   1  11     1926.07     1875.36     36.26 o
  -1   1  11      758.32      742.33     17.85 o
   0   1  11      674.59      660.49     23.56 o
   1   1  11      821.96      839.96     23.52 o
   2   1  11     1089.17     1055.45     25.91 o
   3   1  11      613.89      609.65     28.63 o
   4   1  11      323.32      292.51     24.27 o
   5   1  11       53.39       54.71     20.38 o
   6   1  11      112.20       86.68     23.06 o
   7   1  11      685.71      737.65     80.61 o
   8   1  11      202.75      281.29     68.50 o
   9   1  11       32.03       67.59     66.78 o
  -8   2  11      263.92      235.61     81.96 o
  -7   2  11      462.15      510.10     54.56 o
  -6   2  11      581.72      619.44     56.09 o
  -5   2  11      343.68      315.36     29.17 o
  -4   2  11      117.68       91.26     22.60 o
  -3   2  11      758.26      752.42     32.06 o
  -2   2  11      497.25      501.56     24.71 o
  -1   2  11      379.59      372.62     16.82 o
   0   2  11      794.00      793.10     30.56 o
   1   2  11     2075.05     2187.58     39.78 o
   2   2  11     1810.93     1792.62     26.81 o
   3   2  11      467.53      441.20     21.56 o
   4   2  11      189.92      157.76     18.76 o
   5   2  11      166.74      163.95     21.76 o
   6   2  11      417.18      412.45     44.64 o
   7   2  11      741.27      686.99     50.50 o
   8   2  11        5.75       41.07     30.11 o
   9   2  11       32.29       49.92     62.98 o
  -8   3  11      187.51      166.22     55.67 o
  -7   3  11       24.08       43.15     33.36 o
  -6   3  11      250.12      346.41     53.49 o
  -5   3  11      617.69      760.44     65.05 o
  -4   3  11      959.28      984.22     37.74 o
  -3   3  11      690.74      649.69     21.87 o
  -2   3  11      184.79      133.20     18.05 o
  -1   3  11      456.27      515.60     18.78 o
   0   3  11     1407.90     1353.14     49.37 o
   1   3  11     1585.22     1626.90     43.62 o
   2   3  11      318.64      305.45     36.13 o
   3   3  11      104.12       95.67     14.60 o
   4   3  11     1717.98     1760.27     36.65 o
   5   3  11      460.30      469.54     35.79 o
   6   3  11      253.25      257.35     35.96 o
   7   3  11      107.92      203.78     46.31 o
   8   3  11      519.02      485.56    116.64 o
   9   3  11       10.86       27.20     32.74 o
  -8   4  11      140.67      262.98     71.00 o
  -7   4  11      203.50      292.53     73.88 o
  -6   4  11      602.18      555.36     58.80 o
  -5   4  11      318.86      270.19    112.65 o
  -4   4  11      350.56      310.58     35.70 o
  -3   4  11     1491.27     1523.58     81.72 o
  -2   4  11        1.49       27.16     11.50 o
  -1   4  11      856.94      856.76     41.52 o
   0   4  11      787.42      810.87     62.46 o
   1   4  11      383.89      371.54     31.24 o
   2   4  11       68.40       54.31     24.08 o
   3   4  11      866.18      864.07     47.63 o
   4   4  11      272.70      301.88     58.67 o
   5   4  11      424.21      364.07     63.20 o
   6   4  11      244.18      152.88     58.56 o
   7   4  11      279.27      286.20     58.22 o
   8   4  11      265.58      388.92    154.77 o
   9   4  11       86.46      100.95     64.36 o
  -8   5  11       27.22      100.97     67.51 o
  -7   5  11      107.19      198.12     59.56 o
  -6   5  11      368.96      349.49     53.70 o
  -5   5  11      485.86      457.81     48.07 o
  -4   5  11       83.59       56.28     25.96 o
  -3   5  11     1198.40     1201.52     45.98 o
  -2   5  11      840.43      824.60     50.00 o
  -1   5  11      121.04      131.08     29.09 o
   0   5  11      656.95      578.51     47.95 o
   1   5  11      528.53      452.87     39.21 o
   2   5  11      857.76      921.01     44.79 o
   3   5  11      540.06      536.37    129.84 o
   4   5  11       15.37       55.23     27.12 o
   5   5  11       48.27       95.66     45.13 o
   6   5  11      338.20      443.89    108.26 o
   7   5  11      484.41      639.10     77.57 o
   8   5  11       91.53      115.49    114.80 o
   9   5  11       62.44       98.05     55.08 o
  -7   6  11      157.36      219.44     76.67 o
  -6   6  11       43.78       39.36     37.73 o
  -5   6  11      214.01      412.63     90.61 o
  -4   6  11     1049.67     1089.35    110.32 o
  -3   6  11      736.44      792.52     96.04 o
  -2   6  11       34.34       74.83     19.59 o
  -1   6  11       44.23       72.75     22.94 o
   0   6  11      988.57      914.42     48.42 o
   1   6  11     1308.20     1326.18     71.04 o
   2   6  11      425.98      467.85     49.47 o
   3   6  11      680.09      721.22     68.56 o
   4   6  11       65.85       67.11     40.53 o
   5   6  11      104.62      117.85     44.40 o
   6   6  11      230.53      337.28     71.30 o
   7   6  11      121.90      168.62     53.01 o
   8   6  11      220.64      209.26     65.40 o
  -6   7  11      228.23      221.87     92.84 o
  -5   7  11      233.68      149.71     57.29 o
  -4   7  11      217.56      207.75     88.57 o
  -3   7  11      125.49      191.19     72.33 o
  -2   7  11      398.11      415.19     89.10 o
  -1   7  11      126.42      146.08     36.82 o
   0   7  11      176.91      272.90     48.95 o
   1   7  11      549.54      478.92     57.57 o
   2   7  11      385.96      400.85     52.49 o
   3   7  11      878.87      883.71    167.03 o
   4   7  11      107.69      136.85     55.49 o
   5   7  11       57.24       66.78     33.70 o
   6   7  11      341.61      398.07     71.10 o
   7   7  11      437.46      317.96     80.08 o
   8   7  11       27.21       68.88     54.93 o
  -6   8  11      151.89      185.10     83.11 o
  -5   8  11      360.96      259.54    100.91 o
  -4   8  11      178.32      137.64     70.15 o
  -3   8  11      322.50      503.44     98.48 o
  -2   8  11       68.39       97.24     68.77 o
  -1   8  11      272.63      308.94    108.16 o
   0   8  11      197.89      165.56     49.49 o
   1   8  11      303.77      340.61     48.83 o
   2   8  11      308.66      271.66     46.65 o
   3   8  11       10.33       93.49     41.18 o
   4   8  11      387.41      368.91    140.96 o
   5   8  11      171.46      257.06    165.25 o
   6   8  11      408.77      377.13     71.03 o
   7   8  11       46.57       72.11     46.40 o
  -5   9  11      526.40      640.80    122.52 o
  -4   9  11       65.23       95.66     75.67 o
  -3   9  11      333.16      312.83     98.76 o
  -2   9  11       25.86      167.24     85.09 o
  -1   9  11      775.51      811.72    110.07 o
   0   9  11      227.87      247.07    106.14 o
   1   9  11      173.93      114.71     50.53 o
   2   9  11        4.83       36.66     36.76 o
   3   9  11      380.29      441.13     72.55 o
   4   9  11      278.16      268.24     78.67 o
   5   9  11       22.87       85.40     55.05 o
   6   9  11       26.10      118.11     88.06 o
  -3  10  11      157.21      182.30     99.23 o
  -2  10  11      640.33      760.00    109.05 o
  -1  10  11       48.76      110.47     71.35 o
   0  10  11       71.87      189.33     84.57 o
   1  10  11      375.22      440.75     60.03 o
   2  10  11      357.74      309.36    128.34 o
   3  10  11      140.82       96.54     43.85 o
   4  10  11        9.65       36.72     36.48 o
   5  10  11      141.04      132.90     57.87 o
  -1  11  11      110.31       77.83     83.00 o
   0  11  11      213.23      123.07     86.15 o
   1  11  11      315.64      303.92     97.82 o
   2  11  11       56.33      106.10     59.93 o
   3  11  11      132.94      160.40     67.17 o
  -1  -9  12      234.74      254.93     74.38 o
   0  -9  12       23.02      144.35     63.19 o
   1  -9  12       56.45       86.02     49.78 o
  -4  -8  12      190.15      201.89     98.43 o
  -3  -8  12      365.13      384.56     97.83 o
  -2  -8  12        0.59       56.46     45.16 o
  -1  -8  12      316.19      284.75     55.21 o
   0  -8  12      241.82      210.22     50.84 o
   1  -8  12      187.20      239.95     92.02 o
   2  -8  12      142.06      250.19     63.01 o
   3  -8  12       74.96       38.28     36.31 o
   4  -8  12       31.75       93.72     57.15 o
  -5  -7  12      109.73      290.69    125.34 o
  -4  -7  12      132.43      190.93     69.65 o
  -3  -7  12      136.83      150.28     77.57 o
  -2  -7  12      118.02      111.47     54.38 o
  -1  -7  12      181.42      176.40     46.65 o
   0  -7  12      342.68      343.08     46.74 o
   1  -7  12       41.39       36.68     26.21 o
   2  -7  12      286.64      328.85     54.60 o
   3  -7  12      953.24      788.08    227.64 o
   4  -7  12       20.34       20.98     45.67 o
   5  -7  12      131.92      112.67     57.52 o
  -6  -6  12       45.81      110.36     55.11 o
  -5  -6  12      168.49      255.19    101.05 o
  -4  -6  12      122.34       78.20     62.96 o
  -3  -6  12      198.54      213.48     49.12 o
  -2  -6  12      313.01      272.58     80.81 o
  -1  -6  12      103.24      175.12     48.81 o
   0  -6  12      110.44      124.35     33.40 o
   1  -6  12      257.90      353.69    104.79 o
   2  -6  12      111.61       89.23     31.99 o
   3  -6  12      578.91      495.16     80.86 o
   4  -6  12      133.13      136.96     44.34 o
   5  -6  12      283.90      220.64     50.86 o
   6  -6  12      125.49      156.22     66.71 o
  -7  -5  12      180.71      198.14     64.38 o
  -6  -5  12       29.93       79.27     39.28 o
  -5  -5  12      131.52      114.51     43.10 o
  -4  -5  12      678.16      744.22     67.33 o
  -3  -5  12      327.05      374.06     51.11 o
  -2  -5  12      131.24       59.96     28.50 o
  -1  -5  12      472.57      572.84     73.57 o
   0  -5  12      166.04      181.11     41.29 o
   1  -5  12      147.92      117.23     31.95 o
   2  -5  12       88.14       80.58     32.51 o
   3  -5  12      430.42      392.07     50.99 o
   4  -5  12      350.83      337.11     84.76 o
   5  -5  12      109.12       72.74     43.03 o
   6  -5  12      257.94      225.94     47.93 o
   7  -5  12       15.23       86.28     61.74 o
  -7  -4  12      102.61      222.42     76.14 o
  -6  -4  12       37.67       52.07     36.25 o
  -5  -4  12      316.63      282.52     55.21 o
  -4  -4  12       91.57       81.40     24.95 o
  -3  -4  12      907.42     1016.44     65.58 o
  -2  -4  12      806.21      782.67     60.38 o
  -1  -4  12      473.46      500.74     42.04 o
   0  -4  12        1.48       48.36     24.53 o
   1  -4  12      375.15      357.78     46.62 o
   2  -4  12      942.38      989.27     56.85 o
   3  -4  12      670.57      649.31     48.90 o
   4  -4  12       57.81       54.01     26.37 o
   5  -4  12        1.24       27.61     22.74 o
   6  -4  12      131.89       88.44     46.14 o
   7  -4  12      705.79      840.19     80.38 o
   8  -4  12       48.34       79.74     93.62 o
  -8  -3  12      194.74      114.63    147.91 o
  -7  -3  12      229.92      210.68     69.68 o
  -6  -3  12        8.75       17.82     28.07 o
  -5  -3  12      134.28       96.49     32.03 o
  -4  -3  12      174.81      185.76     31.17 o
  -3  -3  12      805.03      784.63     63.12 o
  -2  -3  12      501.65      478.85     43.03 o
  -1  -3  12      376.64      400.11     38.37 o
   0  -3  12      123.65      143.44     29.93 o
   1  -3  12      622.81      610.18     38.19 o
   2  -3  12     1445.94     1417.52     44.26 o
   3  -3  12      353.84      326.12     41.20 o
   4  -3  12      188.95      116.50     90.17 o
   5  -3  12      275.35      261.17     64.78 o
   6  -3  12      204.12      276.52    117.84 o
   7  -3  12       30.76       97.79     47.82 o
   8  -3  12      189.07      204.45     55.49 o
  -8  -2  12      195.37      212.09     69.48 o
  -7  -2  12      187.00      249.18     38.54 o
  -6  -2  12      237.68      294.83     36.67 o
  -5  -2  12      307.81      408.00     41.38 o
  -4  -2  12      391.75      396.24     40.72 o
  -3  -2  12      239.57      228.10     40.22 o
  -2  -2  12       74.54       79.01     13.98 o
  -1  -2  12      706.69      701.85     37.13 o
   0  -2  12      578.32      545.61     34.45 o
   1  -2  12      892.18      911.86     41.62 o
   2  -2  12       82.61       69.28     22.33 o
   3  -2  12     1819.21     1706.08     60.76 o
   4  -2  12      707.21      679.08     48.07 o
   5  -2  12      772.40      764.46     56.15 o
   6  -2  12        3.18       40.06     32.71 o
   7  -2  12      160.18      172.83     50.17 o
   8  -2  12      250.12      412.86    104.16 o
  -8  -1  12       63.04      122.14     59.25 o
  -7  -1  12      232.64      252.72     43.40 o
  -6  -1  12      566.37      538.26     49.17 o
  -5  -1  12      261.37      249.17     32.13 o
  -4  -1  12      812.70      783.95     40.63 o
  -3  -1  12       94.03       94.87     18.94 o
  -2  -1  12     1194.66     1215.48     24.34 o
  -1  -1  12      564.44      549.74     22.94 o
   0  -1  12      197.73      185.39     23.51 o
   1  -1  12      269.28      308.07     21.93 o
   2  -1  12      375.08      340.20     21.42 o
   3  -1  12      524.80      526.57     32.15 o
   4  -1  12      467.38      483.34     35.63 o
   5  -1  12      382.70      353.55     48.42 o
   6  -1  12      283.92      316.86     41.17 o
   7  -1  12      282.61      285.74     49.41 o
   8  -1  12       93.80       80.33     64.04 o
   9  -1  12      212.72      283.38    110.04 o
  -8   0  12       78.85       88.31     55.18 o
  -7   0  12      678.99      737.44     60.52 o
  -6   0  12       85.04       93.53     24.95 o
  -5   0  12       20.36       47.74     23.39 o
  -4   0  12      468.92      463.78     34.97 o
  -3   0  12     2715.42     2870.39     57.16 o
  -2   0  12      403.90      392.66     15.66 o
  -1   0  12      886.48      857.39     24.93 o
   0   0  12      176.22      144.33     15.88 o
   1   0  12      636.96      701.70     23.98 o
   2   0  12      837.62      764.01     35.41 o
   3   0  12      617.58      590.92     28.95 o
   4   0  12      384.74      438.01     32.29 o
   5   0  12       43.43       67.55     26.00 o
   6   0  12      203.49      216.29     29.41 o
   7   0  12      374.92      333.89     44.99 o
   8   0  12       72.09       64.08     63.80 o
   9   0  12      430.34      383.93    107.87 o
  -8   1  12       54.08       36.48     39.52 o
  -7   1  12      301.15      346.58     73.55 o
  -6   1  12      347.61      370.18     50.92 o
  -5   1  12       33.03       48.36     17.24 o
  -4   1  12      258.45      286.84     33.85 o
  -3   1  12     1122.51     1134.12     39.93 o
  -2   1  12      575.27      535.87     20.10 o
  -1   1  12      895.79      926.29     29.83 o
   0   1  12      358.91      365.36     22.58 o
   1   1  12      703.53      639.69     22.39 o
   2   1  12     1796.64     1857.05     32.51 o
   3   1  12      769.04      776.30     28.91 o
   4   1  12      331.86      327.84     36.67 o
   5   1  12      199.52      227.60     30.53 o
   6   1  12       71.79       64.58     23.79 o
   7   1  12      368.27      410.89     51.46 o
   8   1  12      116.94      109.85     61.32 o
   9   1  12       71.04       55.83     54.16 o
  -8   2  12       81.23       97.41     51.83 o
  -7   2  12        1.15       45.98     45.60 o
  -6   2  12       41.16       60.43     32.72 o
  -5   2  12     1300.55     1305.33     62.51 o
  -4   2  12     1298.16     1352.07     45.03 o
  -3   2  12      146.65      121.98     27.41 o
  -2   2  12      390.91      342.41     19.24 o
  -1   2  12     1224.70     1245.19     23.87 o
   0   2  12     2786.19     2954.18     46.51 o
   1   2  12      196.00      184.10     20.16 o
   2   2  12      365.52      348.22     21.97 o
   3   2  12     1468.44     1503.04     31.73 o
   4   2  12      236.11      230.50     38.18 o
   5   2  12      702.65      727.39     33.51 o
   6   2  12      178.66      143.57     48.27 o
   7   2  12      314.95      292.62     42.72 o
   8   2  12      157.79      235.99     61.60 o
   9   2  12       37.89       96.43     88.61 o
  -8   3  12      432.55      561.67     81.12 o
  -7   3  12      221.36      186.13     44.67 o
  -6   3  12      228.11      265.63    106.60 o
  -5   3  12      201.56      191.98     29.72 o
  -4   3  12      688.19      707.17     37.40 o
  -3   3  12     1687.54     1739.23     42.59 o
  -2   3  12      108.99       93.68     16.65 o
  -1   3  12       27.38       25.48     13.05 o
   0   3  12      137.94      129.01     23.78 o
   1   3  12     1547.68     1572.99     49.16 o
   2   3  12      565.52      652.76     41.56 o
   3   3  12      812.63      765.53     37.68 o
   4   3  12        2.00       23.29     16.37 o
   5   3  12      555.85      571.81     37.02 o
   6   3  12      947.16      941.40     56.43 o
   7   3  12      139.34      103.54     30.66 o
   8   3  12      150.61      203.43     54.08 o
   9   3  12       81.71      174.02     96.87 o
  -8   4  12      355.88      408.56     64.37 o
  -7   4  12       73.66      105.28     44.78 o
  -6   4  12      163.54      161.74     43.55 o
  -5   4  12      325.17      416.73     50.50 o
  -4   4  12      857.02      824.70     78.33 o
  -3   4  12      368.84      420.37     54.97 o
  -2   4  12      673.38      653.18     41.40 o
  -1   4  12     1050.25      980.97     43.31 o
   0   4  12      232.59      215.18     37.93 o
   1   4  12      152.59      116.96     26.83 o
   2   4  12      281.14      293.24     43.61 o
   3   4  12     1562.73     1671.17     91.41 o
   4   4  12       66.06      117.50     41.75 o
   5   4  12      162.93      198.74     46.94 o
   6   4  12      169.02      209.80     56.53 o
   7   4  12      138.44      180.98     57.20 o
   8   4  12      324.24      288.79     52.18 o
   9   4  12      360.87      357.60     67.48 o
  -7   5  12      312.51      353.37     62.39 o
  -6   5  12       16.12       57.34     37.12 o
  -5   5  12      179.74      185.45     42.07 o
  -4   5  12      591.20      636.99     73.10 o
  -3   5  12      936.13      869.89     84.40 o
  -2   5  12      477.55      461.31     44.23 o
  -1   5  12       88.10       74.09     26.45 o
   0   5  12      734.65      751.71     50.37 o
   1   5  12      866.67      817.05     63.48 o
   2   5  12      687.20      702.74     62.80 o
   3   5  12      354.27      430.76     61.97 o
   4   5  12      153.45      153.49     81.32 o
   5   5  12      194.12      174.69    147.53 o
   6   5  12      146.75      155.96     58.19 o
   7   5  12      198.89      203.12     72.37 o
   8   5  12        4.72       49.49     42.79 o
  -7   6  12      285.95      371.21    129.18 o
  -6   6  12       50.72       30.58     33.90 o
  -5   6  12      213.37      258.93     99.14 o
  -4   6  12      120.64      106.66     67.22 o
  -3   6  12      506.63      576.21     87.39 o
  -2   6  12      671.12      620.99     63.22 o
  -1   6  12      183.60      134.07     41.79 o
   0   6  12        9.45       39.72     22.38 o
   1   6  12      613.10      634.62     58.70 o
   2   6  12     2458.86     2255.60     88.37 o
   3   6  12      577.13      547.85     54.14 o
   4   6  12       14.26       57.38     30.17 o
   5   6  12        6.84       52.84     35.97 o
   6   6  12      506.31      535.91    120.00 o
   7   6  12      398.83      331.56    104.78 o
   8   6  12      106.39      125.05     56.92 o
  -6   7  12      250.01      361.53    136.77 o
  -5   7  12      354.96      471.03     97.67 o
  -4   7  12      264.97      298.47     97.97 o
  -3   7  12      166.70      267.30     90.61 o
  -2   7  12      104.92       68.87     30.26 o
  -1   7  12      626.49      667.15     62.43 o
   0   7  12       71.77       51.74     25.98 o
   1   7  12      260.37      237.56     43.07 o
   2   7  12       50.34       79.84     38.17 o
   3   7  12     1229.07     1310.32     88.81 o
   4   7  12      171.78      157.66     38.77 o
   5   7  12      217.25      245.65     57.24 o
   6   7  12       37.29      103.55     48.14 o
   7   7  12      276.90      320.33     80.75 o
  -5   8  12      409.79      541.87    118.15 o
  -4   8  12      276.59      277.17     85.02 o
  -3   8  12       55.90      137.73     62.13 o
  -2   8  12      206.40      148.78     69.15 o
  -1   8  12      517.90      550.17     72.38 o
   0   8  12      339.19      379.12     72.53 o
   1   8  12      205.51      291.10     52.87 o
   2   8  12       19.31       20.43     23.94 o
   3   8  12       93.17       99.29     40.35 o
   4   8  12      418.94      438.62    103.44 o
   5   8  12      266.68      341.48     76.34 o
   6   8  12       74.86       82.23     58.21 o
   7   8  12       33.96       72.70     56.58 o
  -4   9  12      421.15      436.58    115.10 o
  -3   9  12      416.23      324.99     90.17 o
  -2   9  12        1.65       72.15     70.61 o
  -1   9  12      289.81      245.11     85.49 o
   0   9  12      330.49      350.08     55.33 o
   1   9  12      692.46      826.20     74.43 o
   2   9  12       44.57       64.80     35.12 o
   3   9  12       88.67      170.52    124.73 o
   4   9  12       85.07      227.67     65.18 o
   5   9  12      248.91      362.04     78.25 o
   6   9  12       76.89      103.00     52.73 o
  -3  10  12      140.31      159.93     94.28 o
  -2  10  12      328.55      442.62     98.94 o
  -1  10  12       41.61       90.61     73.17 o
   0  10  12       82.15       65.74     55.14 o
   1  10  12      175.77      163.54     47.78 o
   2  10  12      524.32      507.10     67.63 o
   3  10  12      296.10      325.58     67.80 o
   4  10  12       39.42       89.23     48.63 o
   5  10  12       31.60       89.86     61.95 o
  -1  11  12       88.50       91.21     93.50 o
   0  11  12       95.76       97.26     86.02 o
   1  11  12      116.64      100.26     78.62 o
   2  11  12      302.94      291.18    103.11 o
  -3  -8  13      159.32      246.02     97.22 o
  -2  -8  13      255.31      202.26     60.12 o
  -1  -8  13       80.10       92.77     53.14 o
   0  -8  13      112.60      154.15     54.33 o
   1  -8  13      243.13      199.96     56.77 o
   2  -8  13      149.42      155.00     86.33 o
   3  -8  13      163.52       89.68     52.51 o
  -4  -7  13      249.63      210.47     87.04 o
  -3  -7  13       65.86       57.19     61.31 o
  -2  -7  13      292.56      355.20     64.46 o
  -1  -7  13      165.42      242.76     58.18 o
   0  -7  13      450.60      548.50     69.28 o
   1  -7  13       25.61       43.52     38.24 o
   2  -7  13       91.06      146.60     85.62 o
   3  -7  13      346.42      251.41     60.67 o
   4  -7  13      166.43       77.29     51.39 o
   5  -7  13      180.08      188.82     67.00 o
  -6  -6  13       50.48       83.28     82.43 o
  -5  -6  13      208.69      336.62    122.10 o
  -4  -6  13      110.29      248.64     92.30 o
  -3  -6  13      202.96      285.29     56.22 o
  -2  -6  13      487.25      494.24     63.92 o
  -1  -6  13      123.96      145.19     61.69 o
   0  -6  13        9.98       42.65     26.26 o
   1  -6  13      347.32      289.18     37.35 o
   2  -6  13      110.19      107.93     37.31 o
   3  -6  13      193.90      253.52     73.97 o
   4  -6  13      299.41      297.86    183.98 o
   5  -6  13      116.68      195.44     85.92 o
   6  -6  13      137.86      208.08     66.53 o
  -6  -5  13       80.97      141.87     51.67 o
  -5  -5  13        3.00      101.46     48.84 o
  -4  -5  13      337.70      381.09     53.41 o
  -3  -5  13      645.95      636.43     57.19 o
  -2  -5  13      508.39      619.67     65.91 o
  -1  -5  13      410.81      475.87     53.87 o
   0  -5  13        0.74       64.45     30.66 o
   1  -5  13      463.00      493.68     58.06 o
   2  -5  13      299.59      276.04     40.81 o
   3  -5  13       43.21       31.81     26.64 o
   4  -5  13      405.59      334.30     89.55 o
   5  -5  13      184.76      126.66     59.18 o
   6  -5  13       99.65      150.98     82.23 o
   7  -5  13        9.16       72.42     49.11 o
  -7  -4  13       84.39      146.03     64.23 o
  -6  -4  13      203.02      216.30     55.08 o
  -5  -4  13       44.21       87.25     39.36 o
  -4  -4  13       67.60       65.40     34.90 o
  -3  -4  13      546.44      551.01     65.94 o
  -2  -4  13      531.07      548.55     71.99 o
  -1  -4  13      529.76      598.59     52.07 o
   0  -4  13      146.57      105.82     25.08 o
   1  -4  13      350.75      303.39     44.15 o
   2  -4  13      328.58      457.98     58.69 o
   3  -4  13      723.14      665.69     46.53 o
   4  -4  13      128.09       92.46     34.55 o
   5  -4  13      176.60       81.89     50.24 o
   6  -4  13        6.53       50.54     34.79 o
   7  -4  13      409.57      364.82     82.27 o
  -7  -3  13      240.77      196.14     60.50 o
  -6  -3  13      112.55      125.77     48.51 o
  -5  -3  13      109.04      139.53     49.67 o
  -4  -3  13      199.83      233.64     41.66 o
  -3  -3  13      161.71      136.03     37.50 o
  -2  -3  13      868.27      908.34     66.48 o
  -1  -3  13      122.66      141.87     26.20 o
   0  -3  13      261.11      231.44     33.26 o
   1  -3  13      231.32      260.40     43.39 o
   2  -3  13     1083.47     1133.87     50.87 o
   3  -3  13      403.14      291.76     41.99 o
   4  -3  13      320.28      307.77     70.24 o
   5  -3  13      305.64      201.82     59.22 o
   6  -3  13       80.26      121.27     42.45 o
   7  -3  13      263.16      349.17     65.70 o
   8  -3  13       97.30       67.60     49.87 o
  -8  -2  13       29.19       80.33     49.52 o
  -7  -2  13      285.76      310.35     45.78 o
  -6  -2  13      460.93      450.93     47.34 o
  -5  -2  13      304.61      352.71     37.89 o
  -4  -2  13      390.19      366.96     65.16 o
  -3  -2  13       16.35       50.73     19.43 o
  -2  -2  13      465.04      413.77     43.04 o
  -1  -2  13     1190.48     1101.55     45.17 o
   0  -2  13      337.88      396.55     39.40 o
   1  -2  13        9.34       43.32     17.57 o
   2  -2  13       21.46       38.12     17.83 o
   3  -2  13     1382.45     1278.92    104.58 o
   4  -2  13      600.05      569.56     49.16 o
   5  -2  13      447.38      350.89     58.99 o
   6  -2  13       79.13       90.73     36.66 o
   7  -2  13      153.15      119.74     40.29 o
   8  -2  13      137.92      224.85     89.42 o
  -8  -1  13      176.62      207.10     52.82 o
  -7  -1  13      219.66      316.45     57.76 o
  -6  -1  13      306.60      313.07     41.60 o
  -5  -1  13      134.25      110.50     23.54 o
  -4  -1  13     1000.58      902.75     59.06 o
  -3  -1  13      177.49      214.46     29.14 o
  -2  -1  13      642.96      707.98     30.88 o
  -1  -1  13      953.97     1025.71     28.64 o
   0  -1  13      610.62      611.69     25.29 o
   1  -1  13      222.85      223.14     20.30 o
   2  -1  13      146.50      159.29     16.88 o
   3  -1  13       79.23       76.51     19.80 o
   4  -1  13      929.38     1002.61     43.01 o
   5  -1  13      567.43      591.13     81.39 o
   6  -1  13       67.83       40.13     21.23 o
   7  -1  13       75.64      160.70     46.54 o
   8  -1  13      136.12      159.89     76.91 o
   9  -1  13      346.95      330.89    108.41 o
  -8   0  13      304.53      321.49     62.55 o
  -7   0  13      102.11       99.48     35.84 o
  -6   0  13       44.91       62.30     28.80 o
  -5   0  13      126.98      190.61     37.34 o
  -4   0  13      480.00      445.86     37.25 o
  -3   0  13     1430.63     1415.22     46.41 o
  -2   0  13      132.90      124.25     14.39 o
  -1   0  13     1474.29     1524.27     33.78 o
   0   0  13      375.40      398.01     27.07 o
   1   0  13      305.55      299.64     30.38 o
   2   0  13     1705.32     1674.35     37.40 o
   3   0  13      243.43      265.46     28.27 o
   4   0  13      216.04      249.36     29.84 o
   5   0  13      303.35      363.05     38.06 o
   6   0  13      255.73      283.72     34.32 o
   7   0  13       40.95       59.70     36.33 o
   8   0  13      148.90      108.00     53.73 o
   9   0  13      236.53      268.68    103.31 o
  -8   1  13     1021.36     1025.22    115.06 o
  -7   1  13       26.36       42.21     41.42 o
  -6   1  13       34.67       79.87     28.86 o
  -5   1  13      440.41      439.76     39.80 o
  -4   1  13      438.00      458.53     35.64 o
  -3   1  13      569.09      575.08     42.54 o
  -2   1  13      233.23      230.78     18.18 o
  -1   1  13      509.42      486.48     22.89 o
   0   1  13      406.23      442.15     26.09 o
   1   1  13      560.17      561.94     23.73 o
   2   1  13     1093.81     1111.84     28.67 o
   3   1  13     1537.75     1558.16     34.93 o
   4   1  13       90.95       85.85     17.19 o
   5   1  13      480.03      544.02     46.49 o
   6   1  13       90.39       96.70     32.14 o
   7   1  13      303.48      302.68     56.02 o
   8   1  13      203.93      165.24     66.20 o
   9   1  13       31.13       28.19     51.38 o
  -8   2  13      398.39      400.92     81.26 o
  -7   2  13      733.81      783.86     82.31 o
  -6   2  13      227.06      293.93     49.35 o
  -5   2  13       22.70       46.49     24.53 o
  -4   2  13      364.36      383.03     30.74 o
  -3   2  13      743.08      785.38     42.59 o
  -2   2  13     2085.00     2082.30     38.28 o
  -1   2  13      206.56      177.11     24.97 o
   0   2  13       32.22       41.83     16.25 o
   1   2  13     1095.83     1111.41     33.68 o
   2   2  13     2436.94     2546.35     47.99 o
   3   2  13      261.91      243.46     20.52 o
   4   2  13      156.51      115.72     25.92 o
   5   2  13     1556.44     1684.47     41.44 o
   6   2  13     1075.13     1129.30     52.11 o
   7   2  13       91.29      120.81     29.09 o
   8   2  13        7.58       31.26     34.13 o
  -8   3  13      110.29      118.15     54.96 o
  -7   3  13        0.70       37.09     33.30 o
  -6   3  13      171.63      211.94     64.28 o
  -5   3  13     1597.11     1719.85     52.03 o
  -4   3  13      644.75      712.86     39.05 o
  -3   3  13        1.04       21.92     14.56 o
  -2   3  13      874.64      932.09     36.75 o
  -1   3  13     1351.64     1310.33     63.00 o
   0   3  13      591.31      599.51     35.78 o
   1   3  13       17.43       35.60     17.32 o
   2   3  13        1.57       57.14     24.04 o
   3   3  13     1653.43     1657.46     58.33 o
   4   3  13      939.16     1013.33     55.30 o
   5   3  13        7.95       45.07     29.26 o
   6   3  13       27.50       59.94     36.13 o
   7   3  13      379.16      296.30     55.44 o
   8   3  13      679.95      802.18     73.32 o
   9   3  13      216.56      195.68     60.29 o
  -7   4  13       86.39      106.99     52.90 o
  -6   4  13       75.72       84.45     36.56 o
  -5   4  13       86.01      129.94     40.91 o
  -4   4  13      589.98      557.46     49.42 o
  -3   4  13      312.64      349.36     74.04 o
  -2   4  13     1517.79     1391.54     49.92 o
  -1   4  13      715.65      735.01     45.76 o
   0   4  13       94.13       66.68     23.78 o
   1   4  13      603.50      526.58     40.10 o
   2   4  13      653.02      603.61     48.01 o
   3   4  13      205.52      248.16     57.61 o
   4   4  13      837.78      862.63     78.21 o
   5   4  13      101.16      267.49     60.30 o
   6   4  13       50.60       83.03     37.42 o
   7   4  13       23.66       47.54     58.04 o
   8   4  13      314.22      357.99     80.18 o
   9   4  13      390.72      458.37     70.30 o
  -7   5  13      408.40      367.75     89.59 o
  -6   5  13      146.87      143.83     64.05 o
  -5   5  13       15.73       57.65     48.72 o
  -4   5  13       24.34       30.50     46.11 o
  -3   5  13      996.89      979.62     94.06 o
  -2   5  13      863.82      801.59    130.90 o
  -1   5  13      278.57      305.51     44.10 o
   0   5  13       20.73       49.09     42.09 o
   1   5  13      602.27      555.89     57.20 o
   2   5  13     1546.01     1558.81     78.13 o
   3   5  13      353.80      551.30     70.45 o
   4   5  13      229.18      173.56     45.43 o
   5   5  13      274.78      278.27     76.82 o
   6   5  13       96.10      145.88     44.43 o
   7   5  13      220.30      298.44     65.75 o
   8   5  13        2.33       93.21     53.44 o
  -7   6  13       52.45      147.38    105.54 o
  -6   6  13       60.96      107.36     82.84 o
  -5   6  13      303.60      385.37     97.12 o
  -4   6  13      570.76      588.87     86.16 o
  -3   6  13      261.77      187.19     63.17 o
  -2   6  13       97.92      141.88     71.56 o
  -1   6  13       93.14       74.23     54.81 o
   0   6  13      412.59      443.88     52.90 o
   1   6  13      411.67      466.41     99.09 o
   2   6  13      351.05      293.97     47.93 o
   3   6  13      223.91      207.63     47.99 o
   4   6  13      737.56      836.76    149.76 o
   5   6  13      313.06      315.24     54.06 o
   6   6  13       21.18       60.01     40.64 o
   7   6  13      163.14      207.52     62.08 o
   8   6  13      400.68      426.02     66.24 o
  -6   7  13      420.90      381.36    101.83 o
  -5   7  13      147.85      155.12     69.59 o
  -4   7  13      409.52      364.32     80.04 o
  -3   7  13      136.77       94.17     76.55 o
  -2   7  13      585.23      502.02    100.58 o
  -1   7  13      295.21      322.17     49.73 o
   0   7  13       15.63       46.77     24.33 o
   1   7  13      261.61      287.70    125.05 o
   2   7  13      213.52      184.74     47.15 o
   3   7  13      766.34      776.88     72.53 o
   4   7  13        1.84       43.65     30.99 o
   5   7  13      341.27      373.27     76.03 o
   6   7  13      180.98      117.79     48.21 o
   7   7  13      273.01      261.23     73.83 o
  -5   8  13       50.12      160.24    103.65 o
  -4   8  13      553.65      680.94    107.25 o
  -3   8  13       91.93      183.55     75.14 o
  -2   8  13      430.23      253.53     72.03 o
  -1   8  13      177.29      133.79     43.28 o
   0   8  13      555.33      565.84     64.25 o
   1   8  13      189.64      174.10     42.99 o
   2   8  13      105.03       82.44     35.27 o
   3   8  13       39.15      133.76     57.30 o
   4   8  13      436.05      528.73     72.90 o
   5   8  13      195.66      200.87     62.46 o
   6   8  13       35.29       33.62     36.86 o
   7   8  13       33.44       54.46     62.23 o
  -4   9  13      142.27      163.48     84.50 o
  -3   9  13      229.25      246.92     94.19 o
  -2   9  13       67.02      207.63     78.85 o
  -1   9  13      505.76      646.04    103.83 o
   0   9  13      113.84      186.22     50.43 o
   1   9  13      133.03      237.90     62.30 o
   2   9  13      545.92      585.61     71.01 o
   3   9  13      128.80      169.12     64.31 o
   4   9  13      192.25      244.44     67.90 o
   5   9  13       42.52      129.18     61.92 o
   6   9  13       77.63      169.63     66.37 o
  -3  10  13      244.68      246.71    110.03 o
  -2  10  13       68.76      271.45    107.69 o
  -1  10  13       46.27       66.66     82.76 o
   0  10  13      103.64       83.47     58.13 o
   1  10  13      111.51      113.47     44.38 o
   2  10  13      466.63      626.24     83.74 o
   3  10  13      213.66      269.62     69.06 o
   4  10  13       43.10       96.74     53.01 o
   0  11  13      111.08       54.90     62.64 o
   1  11  13       78.71       91.08     80.94 o
  -2  -8  14      232.13      179.41     73.73 o
  -1  -8  14       27.65       91.81     59.07 o
   0  -8  14       71.67       87.50     49.43 o
   1  -8  14      298.55      338.74     74.52 o
   2  -8  14      107.09       83.35     50.27 o
  -4  -7  14      171.53      163.08    102.04 o
  -3  -7  14        3.21       41.40     72.35 o
  -2  -7  14      288.74      376.82     73.37 o
  -1  -7  14       96.17      147.66     59.38 o
   0  -7  14      166.00      177.15     47.82 o
   1  -7  14      130.80      155.70     49.92 o
   2  -7  14      111.91      130.12     51.91 o
   3  -7  14       31.71       31.58     30.20 o
   4  -7  14      351.95      173.72     70.09 o
  -5  -6  14       50.71       73.83     68.96 o
  -4  -6  14       99.15      214.47     90.12 o
  -3  -6  14      234.81      221.02     60.46 o
  -2  -6  14      349.69      286.57     51.65 o
  -1  -6  14      303.11      267.92     58.63 o
   0  -6  14      105.93       86.74     51.60 o
   1  -6  14       74.68       80.72     32.52 o
   2  -6  14       57.68       50.88     34.62 o
   3  -6  14      312.83      210.19     53.12 o
   4  -6  14      279.27      108.06     75.38 o
   5  -6  14       52.56       83.63     54.81 o
  -6  -5  14      243.68      223.00     67.82 o
  -5  -5  14        4.16       35.41     67.49 o
  -4  -5  14      115.68      131.62     48.76 o
  -3  -5  14      221.95      260.80     76.32 o
  -2  -5  14      725.11      777.65     72.03 o
  -1  -5  14      513.64      508.03     73.82 o
   0  -5  14      125.64      161.62     44.54 o
   1  -5  14       92.86       83.67     51.09 o
   2  -5  14      163.88      178.77     40.92 o
   3  -5  14      253.67      244.12     41.54 o
   4  -5  14      559.47      455.76     60.35 o
   5  -5  14       81.74      104.32     56.18 o
   6  -5  14        5.97       35.14     29.47 o
  -6  -4  14      204.67      275.99     55.60 o
  -5  -4  14       68.12      132.46     56.94 o
  -4  -4  14      190.09      167.52     38.08 o
  -3  -4  14       72.35       93.32     34.97 o
  -2  -4  14      239.83      236.58     45.13 o
  -1  -4  14      389.60      417.66     54.41 o
   0  -4  14      739.57      930.98     67.88 o
   1  -4  14       94.28       88.02     45.98 o
   2  -4  14      264.71      221.21     39.98 o
   3  -4  14      283.64      247.65     42.78 o
   4  -4  14      341.09      252.12     52.78 o
   5  -4  14      356.23      374.28     53.07 o
   6  -4  14       91.14       91.28     44.23 o
   7  -4  14       83.79       59.07     42.40 o
  -7  -3  14      192.07      229.07     64.31 o
  -6  -3  14      144.38      190.17     56.75 o
  -5  -3  14      415.04      305.86     75.58 o
  -4  -3  14      187.11      139.09     33.35 o
  -3  -3  14      128.84      146.78     38.83 o
  -2  -3  14      393.52      383.84     63.08 o
  -1  -3  14       51.25       61.42     26.57 o
   0  -3  14      586.38      577.91     47.48 o
   1  -3  14      208.99      260.17     40.08 o
   2  -3  14      726.80      724.92     50.08 o
   3  -3  14        3.74       31.06     24.89 o
   4  -3  14      510.21      460.62    104.55 o
   5  -3  14      406.01      431.87     58.87 o
   6  -3  14      347.39      343.54     61.87 o
   7  -3  14      148.65      134.06     78.91 o
   8  -3  14       12.04       56.05     53.23 o
  -7  -2  14      205.65      176.56     56.18 o
  -6  -2  14      163.08      178.19     58.21 o
  -5  -2  14      210.70      135.25     66.24 o
  -4  -2  14      543.84      537.44     54.02 o
  -3  -2  14      304.93      293.53     63.82 o
  -2  -2  14      233.67      294.66     49.55 o
  -1  -2  14      778.75      734.74     38.90 o
   0  -2  14      466.75      448.58     37.72 o
   1  -2  14      102.08       79.96     33.23 o
   2  -2  14      141.64      123.25     27.44 o
   3  -2  14      136.51      136.27     52.44 o
   4  -2  14      547.87      678.57     61.69 o
   5  -2  14      501.76      472.94     63.93 o
   6  -2  14      196.92      188.08     48.18 o
   7  -2  14       12.47       81.92     46.56 o
   8  -2  14      362.15      468.91    103.45 o
  -8  -1  14       60.30       74.53     42.98 o
  -7  -1  14        0.84      104.80     45.07 o
  -6  -1  14     1102.76     1175.71     60.11 o
  -5  -1  14      311.50      240.90     40.10 o
  -4  -1  14        1.99       34.43     20.03 o
  -3  -1  14      102.92      159.10     33.49 o
  -2  -1  14     1670.33     1732.66     47.10 o
  -1  -1  14     1491.43     1433.16     32.39 o
   0  -1  14      310.36      397.69     36.59 o
   1  -1  14       83.81      100.81     22.44 o
   2  -1  14      240.63      176.73     25.97 o
   3  -1  14      753.45      735.75     38.55 o
   4  -1  14      199.40      201.44     40.88 o
   5  -1  14      233.45      235.94     47.81 o
   6  -1  14      121.10      173.60     52.25 o
   7  -1  14      196.83      219.98     59.07 o
   8  -1  14      122.41      126.01     76.05 o
  -8   0  14      807.46      781.96    147.17 o
  -7   0  14       29.21       95.91     36.55 o
  -6   0  14       15.22       84.91     36.62 o
  -5   0  14      102.89      136.85     33.91 o
  -4   0  14      416.10      446.72     35.91 o
  -3   0  14      796.53      823.58     40.14 o
  -2   0  14      490.40      489.20     34.73 o
  -1   0  14       20.07       33.36     12.81 o
   0   0  14     1029.80      992.37     31.12 o
   1   0  14     1168.15     1171.04     31.57 o
   2   0  14      921.86      865.20     42.43 o
   3   0  14       30.70       30.20     16.75 o
   4   0  14      458.81      491.52     38.48 o
   5   0  14      588.62      570.53     54.34 o
   6   0  14      225.12      215.90     25.53 o
   7   0  14        0.71       24.39     33.17 o
   8   0  14      264.72      212.78     64.14 o
  -8   1  14      612.34      595.62     78.51 o
  -7   1  14      277.86      260.67     60.21 o
  -6   1  14       80.24       96.82     41.74 o
  -5   1  14       71.84      188.84     46.75 o
  -4   1  14      111.69      126.36     26.41 o
  -3   1  14     1263.50     1213.68     42.25 o
  -2   1  14     1153.60     1152.70     38.76 o
  -1   1  14       80.54       53.65     14.11 o
   0   1  14      120.29      130.18     20.52 o
   1   1  14     1186.41     1068.21     31.47 o
   2   1  14      833.30      774.30     29.79 o
   3   1  14      758.54      723.52     32.53 o
   4   1  14      239.48      271.18     35.74 o
   5   1  14      247.73      263.14     31.04 o
   6   1  14      337.35      372.66     38.99 o
   7   1  14      329.65      385.79     38.75 o
   8   1  14       89.34      108.30     68.86 o
  -8   2  14        0.60       35.45     34.66 o
  -7   2  14      104.83      134.80     60.86 o
  -6   2  14      735.90      606.94     68.72 o
  -5   2  14     1052.52     1068.95     49.43 o
  -4   2  14       91.50       87.39     24.74 o
  -3   2  14      133.37       91.50     31.07 o
  -2   2  14     3233.41     3277.47     58.86 o
  -1   2  14      671.81      639.67     28.60 o
   0   2  14      283.89      256.34     38.63 o
   1   2  14       92.88       45.77     15.99 o
   2   2  14      374.57      342.92     34.30 o
   3   2  14     1052.15     1076.75     50.48 o
   4   2  14     1247.08     1289.64    127.78 o
   5   2  14        1.28       82.78     30.74 o
   6   2  14       80.56       84.41     27.24 o
   8   2  14      367.40      407.22     63.21 o
   9   2  14       10.83       86.47     82.84 o
  -7   3  14      551.24      643.65    193.50 o
  -6   3  14       77.54      137.95     54.79 o
  -5   3  14       45.28       69.56     25.34 o
  -4   3  14      560.90      560.08     39.58 o
  -3   3  14     1367.73     1465.53     66.46 o
  -2   3  14      338.37      441.19     72.03 o
  -1   3  14      180.40      195.08     30.35 o
   0   3  14      668.46      727.02     40.53 o
   1   3  14     1692.96     1665.17     62.19 o
   2   3  14       53.30       60.84     21.69 o
   3   3  14       60.53       59.90     22.52 o
   4   3  14     1012.12     1071.28     55.26 o
   5   3  14      676.65      707.97     65.75 o
   6   3  14      266.10      282.99     49.44 o
   7   3  14        9.89       53.26     35.48 o
   8   3  14       49.75      131.76     54.84 o
  -7   4  14       14.36       85.64     93.14 o
  -6   4  14      287.90      380.13     78.71 o
  -5   4  14       12.08      107.94     73.63 o
  -4   4  14      288.08      209.62     65.16 o
  -3   4  14      361.46      332.51     67.28 o
  -2   4  14      722.59      769.25     85.41 o
  -1   4  14     1098.69     1053.62     52.51 o
   0   4  14      218.71      214.59     36.55 o
   1   4  14      231.80      231.51     36.71 o
   2   4  14      414.16      271.32     55.98 o
   3   4  14      748.74      731.87     86.43 o
   4   4  14     1331.10     1385.63     79.38 o
   5   4  14        2.88       42.42     30.75 o
   6   4  14        2.89       52.98     39.60 o
   7   4  14      256.39      209.75     50.83 o
   8   4  14      458.56      518.73     80.01 o
  -7   5  14      433.55      396.84     96.03 o
  -6   5  14      238.19      306.62     82.54 o
  -5   5  14        2.04       28.29     44.73 o
  -4   5  14      112.63      115.67     60.15 o
  -3   5  14      606.68      518.55     91.43 o
  -2   5  14      614.13      525.70     79.79 o
  -1   5  14      231.49      163.32     40.89 o
   0   5  14      176.60      132.67     34.35 o
   1   5  14       92.76       89.52     53.46 o
   2   5  14      760.07      629.49     98.81 o
   3   5  14      693.74      749.48     70.88 o
   4   5  14      415.86      547.91     73.93 o
   5   5  14      417.12      343.23    132.21 o
   6   5  14       20.43       51.36     50.17 o
   7   5  14      185.33      258.90     59.94 o
   8   5  14       69.19      148.29     69.75 o
  -6   6  14      269.97      418.69    110.35 o
  -5   6  14      182.45      185.57     77.31 o
  -4   6  14      238.55      195.44     79.28 o
  -3   6  14      317.62      229.82     78.33 o
  -2   6  14      636.34      618.54    102.71 o
  -1   6  14        2.37       17.44     40.96 o
   0   6  14      433.26      387.67     62.58 o
   1   6  14      127.17      153.86     42.29 o
   2   6  14      541.02      535.77     65.22 o
   3   6  14       71.68       53.11     27.56 o
   4   6  14      286.88      279.04     49.03 o
   5   6  14      299.74      158.73    100.27 o
   6   6  14      371.68      285.17     72.87 o
   7   6  14      155.61      184.58     76.37 o
   8   6  14       35.60      121.16     64.21 o
  -6   7  14      128.85      115.19     72.38 o
  -5   7  14      246.23      363.10    117.57 o
  -4   7  14      548.18      625.41    107.53 o
  -3   7  14       81.60      111.08     65.20 o
  -2   7  14      385.82      472.98     78.48 o
  -1   7  14      403.09      468.08     58.06 o
   0   7  14      331.89      321.70     47.02 o
   1   7  14      125.09      105.30     32.76 o
   2   7  14      153.79      234.98     52.96 o
   3   7  14      242.74      226.40     58.73 o
   4   7  14      160.72      133.58     45.96 o
   5   7  14      113.20      102.72     43.14 o
   6   7  14      108.48      271.88     72.45 o
   7   7  14      138.28      124.29     57.88 o
  -5   8  14       77.62      114.49    104.17 o
  -4   8  14       84.26      139.14     80.27 o
  -3   8  14      151.24      115.92     68.97 o
  -2   8  14      470.39      526.02    122.84 o
  -1   8  14      403.19      365.37     52.79 o
   0   8  14      289.69      312.22     53.03 o
   1   8  14       68.88       58.49     31.55 o
   2   8  14      312.28      272.71     78.58 o
   3   8  14      185.37      135.73     51.58 o
   4   8  14      376.96      400.79     60.12 o
   5   8  14       54.03       88.50     45.62 o
   6   8  14       58.86      106.32     67.15 o
  -4   9  14       87.42      147.13    114.25 o
  -3   9  14      170.54      290.68    110.92 o
  -2   9  14       23.21      148.42     96.27 o
  -1   9  14      328.22      389.62    107.16 o
   0   9  14      303.92      281.26     68.00 o
   1   9  14       95.48       66.96     45.91 o
   2   9  14      183.64      209.29    141.65 o
   3   9  14       89.45      140.40     69.71 o
   4   9  14      648.69      568.08     61.94 o
   5   9  14      122.85      193.57     73.43 o
  -2  10  14      198.85      266.32    105.77 o
  -1  10  14       18.32       34.72     51.57 o
   0  10  14       51.93      121.96     97.55 o
   1  10  14      305.97      362.46     60.19 o
   2  10  14      284.22      463.89     75.79 o
   3  10  14      169.51      132.52     56.27 o
   4  10  14        0.62       42.41     44.24 o
   0  -8  15       61.04      126.44     55.02 o
   1  -8  15       87.90      183.03     78.87 o
  -3  -7  15        4.58       93.46     74.08 o
  -2  -7  15      217.19      149.57     57.02 o
  -1  -7  15      351.69      358.90     66.69 o
   0  -7  15      214.32      225.38     56.45 o
   1  -7  15        0.78      103.08     45.39 o
   2  -7  15       52.43      150.11     97.52 o
   3  -7  15      177.11      104.43     50.36 o
   4  -7  15      175.50      161.49     62.58 o
  -5  -6  15       47.08      135.03    122.65 o
  -4  -6  15      140.09      194.39    114.83 o
  -3  -6  15       87.70       82.37     42.41 o
  -2  -6  15      241.13      254.10     82.19 o
  -1  -6  15      260.43      298.03     62.46 o
   0  -6  15      547.45      633.93     69.01 o
   1  -6  15       17.36      109.90     43.62 o
   2  -6  15      103.36      118.15     41.73 o
   3  -6  15      137.64       59.41     34.06 o
   4  -6  15       91.92      131.99     52.21 o
   5  -6  15      229.02      195.59     63.42 o
  -5  -5  15      149.70      168.25     88.98 o
  -4  -5  15      129.02       79.24     64.29 o
  -3  -5  15       99.01      133.25     49.31 o
  -2  -5  15      114.36      113.79     37.31 o
  -1  -5  15      418.36      382.90     61.02 o
   0  -5  15      506.38      539.85     67.60 o
   1  -5  15      182.56      122.93     37.42 o
   2  -5  15       71.12      109.93     32.20 o
   3  -5  15      126.31      121.74     35.44 o
   4  -5  15      615.73      559.04    110.40 o
   5  -5  15       82.74       97.98     48.18 o
   6  -5  15       88.88       93.75     54.29 o
  -6  -4  15      155.31      141.15     59.87 o
  -5  -4  15       43.79       79.63     42.71 o
  -4  -4  15      130.94      145.25     41.54 o
  -3  -4  15      279.65      234.73     54.90 o
  -2  -4  15       84.53       86.14     33.39 o
  -1  -4  15      218.51      244.28     50.92 o
   0  -4  15      255.00      303.58     54.29 o
   1  -4  15      266.80      303.24     77.86 o
   2  -4  15      530.94      618.08     53.38 o
   3  -4  15       30.08       29.56     31.28 o
   4  -4  15      216.93      231.54     51.59 o
   5  -4  15      297.84      259.66     73.05 o
   6  -4  15      517.74      431.13     60.89 o
   7  -4  15       21.42       65.52     48.02 o
  -7  -3  15      152.33      165.93     56.82 o
  -6  -3  15      448.19      470.06    112.81 o
  -5  -3  15      486.39      443.11     82.15 o
  -4  -3  15        5.46       25.68     25.98 o
  -3  -3  15      508.87      547.56     62.84 o
  -2  -3  15      188.43      126.71     37.68 o
  -1  -3  15      115.37      132.75     43.39 o
   0  -3  15      489.37      499.42     58.04 o
   1  -3  15      289.26      257.19     51.21 o
   2  -3  15      280.59      312.30     44.05 o
   3  -3  15       32.84       36.45     23.37 o
   4  -3  15      136.52      140.80     37.13 o
   5  -3  15      361.37      318.34     52.52 o
   6  -3  15      438.66      384.07     70.21 o
   7  -3  15      236.45      176.35     59.83 o
  -7  -2  15       51.20       90.32     50.19 o
  -6  -2  15      510.05      564.68     66.06 o
  -5  -2  15      411.85      407.17     64.04 o
  -4  -2  15       55.96       67.22     31.58 o
  -3  -2  15      138.60      113.55     28.46 o
  -2  -2  15      811.61      778.83     60.37 o
  -1  -2  15      655.84      593.24     60.26 o
   0  -2  15      546.18      568.66     39.60 o
   1  -2  15       85.04       77.73     26.20 o
   2  -2  15      146.10      142.54     28.31 o
   3  -2  15      423.53      318.60     67.39 o
   4  -2  15      192.62      225.89     84.36 o
   5  -2  15      138.04      153.51     37.93 o
   6  -2  15      207.82      227.02     56.45 o
   7  -2  15       91.86      145.92     74.00 o
   8  -2  15      382.41      495.76    104.18 o
  -7  -1  15       87.96      154.12     43.63 o
  -6  -1  15      165.20      126.27     34.80 o
  -5  -1  15      105.27       73.16     36.83 o
  -4  -1  15      239.28      210.48     30.16 o
  -3  -1  15      220.35      247.59     35.80 o
  -2  -1  15      433.43      477.90     59.61 o
  -1  -1  15      341.33      287.75     40.73 o
   0  -1  15     1636.57     1545.56     51.10 o
   1  -1  15      549.40      567.67     33.97 o
   2  -1  15       68.57       35.07     13.66 o
   3  -1  15      932.02      852.63     52.61 o
   4  -1  15      677.92      675.23     53.45 o
   5  -1  15      283.51      236.46     42.66 o
   6  -1  15       16.15       75.95     39.15 o
   7  -1  15       44.34      115.05     45.68 o
   8  -1  15      187.24      194.12     76.87 o
  -7   0  15      480.99      446.81     56.53 o
  -6   0  15       96.01      103.33     40.59 o
  -5   0  15       76.57      115.60     30.58 o
  -4   0  15      128.87      104.57     31.75 o
  -3   0  15      339.31      381.46     44.77 o
  -2   0  15      892.17      869.82     32.49 o
  -1   0  15       26.07       35.09     14.57 o
   0   0  15      436.49      490.28     31.16 o
   1   0  15      566.22      587.97     26.20 o
   2   0  15      839.92      758.65     41.93 o
   3   0  15      113.08       97.01     25.18 o
   4   0  15      858.83      890.70     54.18 o
   5   0  15       18.61       47.19     23.28 o
   6   0  15      732.57      700.01     41.13 o
   7   0  15      145.56      170.01     50.02 o
   8   0  15       28.19       54.59     43.27 o
  -7   1  15      605.11      802.10    170.13 o
  -6   1  15       82.70       72.13     29.87 o
  -5   1  15      193.64      219.42     36.62 o
  -4   1  15      294.19      346.01     40.15 o
  -3   1  15     1124.26     1137.70     44.51 o
  -2   1  15       64.97       64.79     19.05 o
  -1   1  15      354.45      426.31     34.67 o
   0   1  15      144.64      134.47     25.91 o
   1   1  15      438.12      444.56     28.58 o
   2   1  15      336.38      333.79     33.71 o
   3   1  15      416.59      405.46     60.50 o
   4   1  15      654.38      586.90     54.76 o
   5   1  15       18.56       90.24     32.87 o
   6   1  15      457.26      487.78     48.99 o
   7   1  15      417.30      375.95     52.19 o
   8   1  15       94.81      221.26     97.77 o
  -7   2  15      506.99      572.34    158.06 o
  -6   2  15      177.38      296.17     57.79 o
  -5   2  15       17.67       76.41     38.63 o
  -4   2  15      630.92      772.25     52.26 o
  -3   2  15      747.55      806.89     38.20 o
  -2   2  15      480.54      567.26     52.97 o
  -1   2  15      253.25      271.08     27.06 o
   0   2  15      722.04      715.22     41.35 o
   1   2  15      468.44      438.04     32.01 o
   2   2  15      136.01      118.25     21.34 o
   3   2  15       15.32       45.64     25.28 o
   4   2  15      644.33      663.35     50.54 o
   5   2  15      499.00      559.40     77.40 o
   6   2  15      173.37      165.53     48.16 o
   7   2  15       80.50       98.46     43.22 o
   8   2  15       56.62      107.74     52.10 o
  -7   3  15      413.29      443.50    123.31 o
  -6   3  15      510.60      516.91     93.58 o
  -5   3  15      113.83      128.00     42.78 o
  -4   3  15       17.13       33.11     25.15 o
  -3   3  15      136.77      204.28     94.11 o
  -2   3  15      697.61      723.26     78.31 o
  -1   3  15     2738.21     2707.76     69.37 o
   0   3  15      409.77      424.70     41.09 o
   1   3  15       17.24       45.11     17.87 o
   2   3  15      348.85      304.24     45.20 o
   3   3  15     1319.79     1399.08     66.71 o
   4   3  15      260.78      218.57     37.77 o
   5   3  15       25.38       33.10     22.24 o
   6   3  15      134.08       78.35     39.91 o
   7   3  15      303.23      258.74     49.67 o
   8   3  15      126.41      122.33     56.40 o
  -7   4  15      126.08       76.97     88.22 o
  -6   4  15      474.46      631.52    120.88 o
  -5   4  15       27.77       74.49     60.50 o
  -4   4  15       85.12      165.33     60.04 o
  -3   4  15      219.37      266.83     67.45 o
  -2   4  15      405.12      570.85     82.84 o
  -1   4  15      687.28      741.56     66.15 o
   0   4  15      525.81      500.85     40.82 o
   1   4  15      192.84      162.09     30.46 o
   2   4  15      215.09      200.18     62.51 o
   3   4  15      772.91      821.63     94.67 o
   4   4  15      673.68      710.49     78.98 o
   5   4  15      188.33      228.48     55.70 o
   6   4  15      115.08       95.23     41.22 o
   7   4  15       14.97       44.43     34.36 o
   8   4  15      214.74      252.51     78.49 o
  -7   5  15      308.28      300.28    128.21 o
  -6   5  15       83.55      240.13    103.54 o
  -5   5  15      194.81      318.81     99.72 o
  -4   5  15      276.01      298.69     86.43 o
  -3   5  15      230.77      279.65     73.51 o
  -2   5  15      296.85      342.29     93.81 o
  -1   5  15      240.00      297.86     99.01 o
   0   5  15      460.88      247.19     66.87 o
   1   5  15       24.31       23.03     38.06 o
   2   5  15      388.25      428.59     89.30 o
   3   5  15      282.39      341.95     64.45 o
   4   5  15      572.24      650.29     71.53 o
   5   5  15      401.06      433.60     72.89 o
   6   5  15      136.08      126.15     51.54 o
   7   5  15       65.57      136.19     55.73 o
   8   5  15       99.31      100.94     52.01 o
  -6   6  15       41.47      138.55     78.96 o
  -5   6  15      445.14      439.11     93.35 o
  -4   6  15      235.22      294.55    117.96 o
  -3   6  15      563.49      690.68    106.16 o
  -2   6  15       79.95       75.17     62.81 o
  -1   6  15      168.25      255.66     98.77 o
   0   6  15      859.34      880.32     93.88 o
   1   6  15      148.07      259.88    103.77 o
   2   6  15      111.45       97.34     35.04 o
   3   6  15        9.55      118.70     50.48 o
   4   6  15      445.76      401.19     61.99 o
   5   6  15      249.58      287.47     54.04 o
   6   6  15      339.52      340.61     66.80 o
   7   6  15       61.10      137.96     66.85 o
  -5   7  15      276.52      269.76    106.07 o
  -4   7  15       73.42      148.44     65.77 o
  -3   7  15      228.03      203.39     82.36 o
  -2   7  15      385.31      390.16     77.84 o
  -1   7  15      467.22      411.46     69.29 o
   0   7  15      155.09      187.16     43.61 o
   1   7  15      387.28      329.59     75.82 o
   2   7  15      309.05      273.25     59.60 o
   3   7  15      141.73      221.53     85.28 o
   4   7  15       28.30       81.27     65.87 o
   5   7  15      104.79      123.72     49.18 o
   6   7  15      381.50      524.97    166.29 o
   7   7  15       61.33       77.35     50.44 o
  -5   8  15        3.37       37.76     65.23 o
  -4   8  15       43.94      145.34     81.37 o
  -3   8  15      408.03      522.12    111.49 o
  -2   8  15      304.70      384.69     89.75 o
  -1   8  15      137.78      197.62     54.44 o
   0   8  15      216.04      208.84     56.68 o
   1   8  15      266.03      400.93    134.63 o
   2   8  15      112.95      154.06     49.03 o
   3   8  15      514.83      434.08     86.77 o
   4   8  15      150.67      122.09     47.01 o
   5   8  15      159.54      187.70     65.57 o
   6   8  15       49.52      137.72     64.17 o
  -3   9  15      150.97      126.51     77.49 o
  -2   9  15      227.85      235.11    112.84 o
  -1   9  15       93.34      160.73     98.21 o
   0   9  15      236.45      227.93     46.06 o
   1   9  15       41.38       56.10     36.95 o
   2   9  15       72.22      145.82     53.26 o
   3   9  15      230.60      268.62     62.76 o
   4   9  15      657.22      787.54    277.16 o
   5   9  15       25.22       78.13     56.42 o
  -2  10  15      215.77      380.08    110.05 o
  -1  10  15       47.47       43.28     78.52 o
   0  10  15       41.51      117.82     81.26 o
   1  10  15      122.78      116.54     52.27 o
   2  10  15      105.77      177.60     64.39 o
   3  10  15      217.75      299.48     85.67 o
  -2  -7  16      316.47      361.48    123.52 o
  -1  -7  16      306.54      262.79     63.04 o
   0  -7  16      158.22      125.63     54.54 o
   1  -7  16        9.78       73.71     37.64 o
   2  -7  16       61.67      121.56     96.01 o
   3  -7  16      207.88      202.52    186.51 o
  -4  -6  16       27.30      122.61     91.98 o
  -3  -6  16        1.23       45.56     40.28 o
  -2  -6  16      265.20      328.87     86.04 o
  -1  -6  16      497.39      626.16     77.96 o
   0  -6  16      300.41      350.66     62.40 o
   1  -6  16       29.52      105.56     38.22 o
   2  -6  16      165.47      174.52     46.21 o
   3  -6  16      157.83      123.36     71.64 o
   4  -6  16       88.60       55.86     44.47 o
  -5  -5  16       52.13      119.01     85.18 o
  -4  -5  16      122.47      153.47     81.66 o
  -3  -5  16      607.44      763.94     76.31 o
  -2  -5  16        8.53       53.62     35.92 o
  -1  -5  16      104.92       78.13     49.07 o
   0  -5  16      203.19      221.46     43.63 o
   1  -5  16      978.18     1097.24     63.21 o
   2  -5  16       40.90       82.11     45.99 o
   3  -5  16       60.03       37.65     35.95 o
   4  -5  16      203.21      202.16     60.13 o
   5  -5  16      214.44      152.22     79.04 o
  -6  -4  16      346.26      429.99     80.86 o
  -5  -4  16      293.84      238.79     83.82 o
  -4  -4  16      113.56      132.23     56.95 o
  -3  -4  16       72.25       95.94     38.41 o
  -2  -4  16       84.72       77.62     38.01 o
  -1  -4  16      486.38      659.40     78.84 o
   0  -4  16      123.03      209.88     50.75 o
   1  -4  16      109.96      216.35     53.61 o
   2  -4  16      184.23      154.62     31.77 o
   3  -4  16      301.20      282.38     69.45 o
   4  -4  16      146.72      148.79     70.96 o
   5  -4  16      133.48      120.68     46.17 o
   6  -4  16      191.61      149.46     53.12 o
  -6  -3  16      157.78      189.65     71.84 o
  -5  -3  16      388.71      414.96     62.56 o
  -4  -3  16      154.22      117.96     67.31 o
  -3  -3  16      450.25      558.30    139.29 o
  -2  -3  16       51.55       70.16     36.22 o
  -1  -3  16       77.15      104.70     38.72 o
   0  -3  16     1026.77     1056.39    118.18 o
   1  -3  16      401.73      426.49     44.42 o
   2  -3  16       29.11       55.31     24.45 o
   3  -3  16       84.78       56.27     34.66 o
   4  -3  16       10.26       29.49     21.30 o
   5  -3  16      581.98      661.44     70.88 o
   6  -3  16      308.40      381.72     54.76 o
   7  -3  16      158.60      203.61     55.99 o
  -7  -2  16      129.75      119.48     58.66 o
  -6  -2  16        4.12       39.12     41.04 o
  -5  -2  16      457.21      486.65     73.08 o
  -4  -2  16      417.77      495.86     61.19 o
  -3  -2  16       59.34      100.53     33.80 o
  -2  -2  16      297.47      276.48     47.84 o
  -1  -2  16      295.47      217.55     54.45 o
   0  -2  16     1024.74     1031.43     69.30 o
   1  -2  16      425.61      429.30     38.06 o
   2  -2  16       85.93       89.68     35.99 o
   3  -2  16      180.54      145.05     38.05 o
   4  -2  16      275.48      290.41    124.95 o
   5  -2  16       77.47      119.23     38.38 o
   6  -2  16      249.10      211.24     45.24 o
   7  -2  16       82.94      121.24     61.40 o
  -7  -1  16      905.08     1131.09     97.51 o
  -6  -1  16       80.77      102.24     50.83 o
  -5  -1  16        0.75       45.05     34.44 o
  -4  -1  16      113.58      112.60    105.15 o
  -3  -1  16      258.95      227.60     61.45 o
  -2  -1  16      567.11      606.57     70.44 o
  -1  -1  16      807.71      852.66     57.59 o
   0  -1  16        5.12       39.36     21.54 o
   1  -1  16      414.35      396.82     32.62 o
   2  -1  16      528.86      468.74     48.93 o
   3  -1  16     1243.71     1316.77     65.05 o
   4  -1  16       41.77      103.75     37.02 o
   5  -1  16       19.17       35.30     29.59 o
   6  -1  16      494.13      625.73     70.52 o
   7  -1  16      218.39      256.83     60.31 o
   8  -1  16       13.40        7.98     42.84 o
  -7   0  16      467.67      360.70     58.62 o
  -6   0  16      162.02      134.34     36.56 o
  -5   0  16      121.85      157.63     29.94 o
  -4   0  16      307.37      323.39     41.14 o
  -3   0  16      206.33      200.79     32.73 o
  -2   0  16       50.82       48.19     18.76 o
  -1   0  16      880.68      833.79     37.09 o
   0   0  16      199.82      171.26     22.78 o
   1   0  16      252.13      255.74     20.65 o
   2   0  16      240.19      192.90     24.12 o
   3   0  16      142.67      138.17     35.64 o
   4   0  16     1172.09     1117.12     46.59 o
   5   0  16      128.93      150.74     41.62 o
   6   0  16      157.97      123.47     35.79 o
   7   0  16      136.16      116.92     63.46 o
  -7   1  16      128.31      154.14     61.45 o
  -6   1  16       85.19      105.32     37.02 o
  -5   1  16      556.21      656.72     62.06 o
  -4   1  16      577.29      416.17     64.13 o
  -3   1  16      459.03      469.34     39.35 o
  -2   1  16       33.93       34.99     20.20 o
  -1   1  16     1733.35     1868.96     54.24 o
   0   1  16      229.17      217.01     24.22 o
   1   1  16      178.94      199.59     29.49 o
   2   1  16      307.27      296.75     50.27 o
   3   1  16      165.88      122.34     45.08 o
   4   1  16      102.89       75.43     28.66 o
   5   1  16      494.57      513.06     84.96 o
   6   1  16      242.59      294.91     55.44 o
   7   1  16      170.04      171.28     43.14 o
   8   1  16      123.44      129.93     97.26 o
  -7   2  16      218.48      161.18     73.21 o
  -6   2  16      559.55      590.21    100.46 o
  -5   2  16       96.11       79.56     28.29 o
  -4   2  16       35.94       14.83     21.36 o
  -3   2  16      306.58      316.99     61.39 o
  -2   2  16     1121.50     1106.59     54.01 o
  -1   2  16      718.67      777.42     70.50 o
   0   2  16      312.85      293.46     36.14 o
   1   2  16      169.95      176.39     29.45 o
   2   2  16      590.50      548.89     44.49 o
   3   2  16      584.29      602.50     51.79 o
   4   2  16       25.31       11.39     17.68 o
   5   2  16      510.25      527.30     54.34 o
   6   2  16      210.97      198.24     50.70 o
   7   2  16      272.66      223.37     61.53 o
   8   2  16       10.30       93.42     59.76 o
  -7   3  16      366.47      344.07     87.22 o
  -6   3  16      160.68      129.98     81.87 o
  -5   3  16      363.85      454.11     88.24 o
  -4   3  16       53.72       66.49     26.90 o
  -3   3  16        1.17       29.19     25.49 o
  -2   3  16      387.72      447.38     64.71 o
  -1   3  16     1071.88     1047.65     89.60 o
   0   3  16     1395.81     1377.33     70.24 o
   1   3  16      126.14      125.21     29.82 o
   2   3  16       64.05       65.11     46.94 o
   3   3  16      225.59      256.62     51.72 o
   4   3  16      660.31      661.76     52.93 o
   5   3  16      999.25      893.69     65.26 o
   6   3  16       27.16      100.30     50.63 o
   7   3  16       42.92       57.69     40.50 o
   8   3  16      223.68      213.95     63.73 o
  -7   4  16       78.23      153.92     95.69 o
  -6   4  16      201.10      159.81     81.14 o
  -5   4  16      638.59      734.27    115.22 o
  -4   4  16      114.16       97.65     66.45 o
  -3   4  16       60.09       53.04     37.91 o
  -2   4  16       11.54       67.45     44.18 o
  -1   4  16     1152.11     1144.71     98.78 o
   0   4  16      449.91      507.85     46.89 o
   1   4  16      192.06      157.67     41.63 o
   2   4  16       21.29       21.15     34.62 o
   3   4  16      673.09      700.90    101.08 o
   4   4  16      580.45      653.70     62.23 o
   5   4  16      140.60      146.98     46.12 o
   6   4  16      368.16      291.34     50.70 o
   7   4  16       69.18       83.50     44.50 o
   8   4  16      132.36      216.39     69.23 o
  -6   5  16      155.07      243.86    108.66 o
  -5   5  16      169.54      217.40     84.29 o
  -4   5  16      188.45      156.15     46.88 o
  -3   5  16      765.93      736.91    104.27 o
  -2   5  16      276.39      330.59     84.68 o
  -1   5  16      121.08       60.05     33.93 o
   0   5  16       33.09       90.87     48.91 o
   1   5  16      610.30      515.47     71.41 o
   2   5  16      517.06      515.41    106.65 o
   3   5  16       16.45       78.11     60.28 o
   4   5  16       80.32       80.77     38.28 o
   5   5  16      361.99      292.77    101.64 o
   6   5  16      465.28      357.28     70.48 o
   7   5  16      120.02      138.71     54.85 o
   8   5  16       49.07      124.46     62.03 o
  -6   6  16       42.50       54.08     78.53 o
  -5   6  16      197.17      384.60    107.10 o
  -4   6  16      105.58      180.86     76.76 o
  -3   6  16      835.79      993.48    144.10 o
  -2   6  16       93.08      182.72     77.16 o
  -1   6  16      335.95      451.01     96.60 o
   0   6  16      425.32      558.71    103.25 o
   1   6  16      361.79      430.55    103.26 o
   2   6  16      139.65      119.71     48.61 o
   3   6  16      122.76      115.34     56.52 o
   4   6  16       30.49       45.38     29.91 o
   5   6  16      365.71      415.78     63.71 o
   6   6  16      173.59      193.68     61.87 o
   7   6  16      105.55      109.19    100.68 o
  -5   7  16      126.62      155.17     99.99 o
  -4   7  16       57.29       13.24     42.35 o
  -3   7  16       81.50      124.42     73.52 o
  -2   7  16      348.67      277.10    138.64 o
  -1   7  16      319.22      239.76     45.50 o
   0   7  16      436.93      497.97     71.40 o
   1   7  16      362.81      403.40     68.17 o
   2   7  16       55.87       96.87     58.19 o
   3   7  16      404.24      367.30     61.46 o
   4   7  16       86.39       98.21     38.83 o
   5   7  16      147.07      178.33     59.54 o
   6   7  16      157.90      226.72     61.65 o
   7   7  16       63.22       39.43     43.86 o
  -4   8  16       81.95      108.96     94.12 o
  -3   8  16        1.74       77.79     76.92 o
  -2   8  16      336.91      280.52     94.49 o
  -1   8  16      502.56      501.43     63.50 o
   0   8  16       87.25      133.68     40.27 o
   1   8  16       54.75       85.51     47.93 o
   2   8  16       73.36       73.40     31.74 o
   3   8  16      900.96      926.71    233.08 o
   4   8  16      107.20      200.81     71.34 o
   5   8  16       94.68      107.08     57.18 o
   6   8  16       82.17      167.13     70.55 o
  -3   9  16      334.58      469.50    132.59 o
  -2   9  16      125.94      420.92    143.81 o
  -1   9  16      125.88       93.90     72.72 o
   0   9  16       90.83       68.75     42.03 o
   1   9  16       80.93       86.47     49.84 o
   2   9  16       99.30      112.54     48.77 o
   3   9  16       55.51      112.25     57.24 o
   4   9  16      567.58      607.40     77.64 o
   5   9  16       29.85       69.61     53.36 o
  -1  10  16      647.57      434.69     94.29 o
   0  10  16       15.24      104.52     85.54 o
   1  10  16       83.50      101.10     52.52 o
   2  10  16       89.17      116.01     64.39 o
   3  10  16       86.34       71.37     43.19 o
  -1  -7  17      270.60      358.32    136.17 o
   0  -7  17      305.15      339.57     55.87 o
   1  -7  17      194.05      228.14     59.24 o
  -3  -6  17        6.00       69.67     53.92 o
  -2  -6  17      170.95      196.50     69.60 o
  -1  -6  17      121.52       99.87     50.56 o
   0  -6  17      193.94      266.82     71.76 o
   1  -6  17      315.37      359.95     52.65 o
   2  -6  17       94.38      164.53     60.98 o
   3  -6  17       86.08       96.27     44.65 o
   4  -6  17       56.42       58.29     71.80 o
  -4  -5  17      178.02      110.28     95.34 o
  -3  -5  17      151.68      160.46     58.49 o
  -2  -5  17        3.41       51.16     40.62 o
  -1  -5  17      174.56      308.18     67.86 o
   0  -5  17      100.37       88.37     50.88 o
   1  -5  17      347.10      391.41     93.33 o
   2  -5  17       95.09      145.04     74.93 o
   3  -5  17      389.67      444.56     93.56 o
   4  -5  17       12.63       50.13     41.97 o
   5  -5  17       85.69       75.27     47.04 o
  -5  -4  17      190.43      155.39     94.54 o
  -4  -4  17      659.01      552.14    198.34 o
  -3  -4  17      218.80      293.66     58.88 o
  -2  -4  17       57.78       69.90     39.86 o
  -1  -4  17        8.51       39.98     31.65 o
   0  -4  17      254.76      290.14     61.77 o
   1  -4  17      630.93      756.92     75.69 o
   2  -4  17      121.36      136.57     38.66 o
   3  -4  17       14.98       52.45     36.75 o
   4  -4  17       96.14      149.73     48.19 o
   5  -4  17      239.25      270.43     67.38 o
   6  -4  17      174.29      164.81     56.87 o
  -6  -3  17       29.76       85.28     50.72 o
  -5  -3  17      358.92      386.59     73.39 o
  -4  -3  17      150.21      184.88     60.95 o
  -3  -3  17      116.53      168.12     54.40 o
  -2  -3  17      320.50      316.16     67.40 o
  -1  -3  17      337.68      469.38     71.33 o
   0  -3  17      190.77      131.09     41.82 o
   1  -3  17      258.16      240.82     35.57 o
   2  -3  17      499.15      613.88     59.61 o
   3  -3  17      116.78       92.10     36.76 o
   4  -3  17        0.59       34.61     27.05 o
   5  -3  17      151.01      127.21     44.62 o
   6  -3  17      314.28      307.15     69.36 o
  -6  -2  17       49.66      109.92     52.78 o
  -5  -2  17      189.47      181.85     55.55 o
  -4  -2  17      122.21      145.32     38.63 o
  -3  -2  17       95.69      150.78     98.67 o
  -2  -2  17      298.45      405.74     61.23 o
  -1  -2  17      434.27      484.24     65.13 o
   0  -2  17      127.12      109.63     32.49 o
   1  -2  17      680.31      686.62     46.97 o
   2  -2  17      416.09      351.55     48.50 o
   3  -2  17       98.85       74.81     40.70 o
   4  -2  17      237.67      221.13     41.85 o
   5  -2  17       97.30      136.33     43.92 o
   6  -2  17      159.88      231.36     79.40 o
   7  -2  17      138.01      187.03     59.50 o
  -6  -1  17      453.31      419.22    171.34 o
  -5  -1  17      199.69      158.65     46.91 o
  -4  -1  17      135.32      159.30     46.57 o
  -3  -1  17        5.28       89.59     51.03 o
  -2  -1  17      288.27      305.07     52.24 o
  -1  -1  17     1910.37     1901.05     79.08 o
   0  -1  17       19.37       40.59     25.02 o
   1  -1  17       80.89       81.17     32.21 o
   2  -1  17      351.48      365.75    102.70 o
   3  -1  17     1148.21     1142.94     62.37 o
   4  -1  17      216.15      207.24     45.11 o
   5  -1  17      164.43      136.90     45.17 o
   6  -1  17        0.77       76.34     44.18 o
   7  -1  17      282.58      199.03     76.71 o
  -7   0  17       28.71       43.45     30.33 o
  -6   0  17      455.57      406.41     62.96 o
  -5   0  17      206.12      196.92     38.78 o
  -4   0  17      277.60      287.58     45.63 o
  -3   0  17      281.03      260.25     33.88 o
  -2   0  17      122.51      130.26     27.17 o
  -1   0  17      355.65      359.27     57.61 o
   0   0  17      263.52      316.40     59.42 o
   1   0  17      340.38      287.72     38.46 o
   2   0  17      177.35      188.18     67.96 o
   3   0  17       69.54       40.20     30.66 o
   4   0  17      198.99      275.53     81.38 o
   5   0  17      910.95      878.18    100.03 o
   6   0  17       52.17       90.44     66.62 o
  -7   1  17       13.04       48.68     47.85 o
  -6   1  17       95.95      107.13     47.35 o
  -5   1  17      629.25      696.51     60.27 o
  -4   1  17      348.63      267.90     48.94 o
  -3   1  17      411.15      353.32     54.14 o
  -2   1  17       70.35       64.95     36.57 o
  -1   1  17      227.59      295.38     36.44 o
   0   1  17      913.30      991.34     54.31 o
   1   1  17      717.46      656.24     42.98 o
   2   1  17      249.34      230.41     44.98 o
   3   1  17       34.08       27.59     20.82 o
   4   1  17       99.62       53.80     45.60 o
   5   1  17      962.14      999.00     64.38 o
   6   1  17      146.39      190.01     50.74 o
   7   1  17       32.57       60.98     40.73 o
   8   1  17      147.39      167.32     91.29 o
  -7   2  17       87.78      100.45     94.71 o
  -6   2  17      284.91      131.05     81.90 o
  -5   2  17      436.30      509.80     67.98 o
  -4   2  17       13.99       88.98     34.94 o
  -3   2  17      122.85      154.12     37.45 o
  -2   2  17      544.48      511.11     48.27 o
  -1   2  17      392.60      544.66     68.27 o
   0   2  17      765.08      730.84     56.52 o
   1   2  17      490.08      478.55     37.91 o
   2   2  17      222.77      166.35     42.40 o
   3   2  17      487.75      483.01     56.96 o
   4   2  17       12.85       37.44     23.98 o
   5   2  17      385.89      370.70    104.69 o
   6   2  17      141.63      157.20     46.76 o
   7   2  17      175.04      163.56     52.31 o
   8   2  17       33.15       39.43     38.13 o
  -6   3  17      306.29      287.60     92.67 o
  -5   3  17      240.46      257.60     50.54 o
  -4   3  17        7.39      125.90     44.87 o
  -3   3  17       34.35       76.22     47.67 o
  -2   3  17      690.09      797.22     92.19 o
  -1   3  17      258.42      238.27     56.96 o
   0   3  17      330.70      289.77     48.11 o
   1   3  17      514.66      414.76     47.48 o
   2   3  17      272.11      236.32     72.44 o
   3   3  17      176.76      175.56     38.24 o
   4   3  17      422.37      530.99     56.72 o
   5   3  17      349.50      228.00     43.33 o
   6   3  17      279.84      359.94     58.80 o
   7   3  17       48.22       82.02     49.34 o
   8   3  17       52.80       45.34     40.98 o
  -6   4  17      466.21      440.60     76.12 o
  -5   4  17      341.33      359.80     96.45 o
  -4   4  17      108.44       69.28     43.90 o
  -3   4  17      246.17      372.99     85.26 o
  -2   4  17       25.90       89.98     46.21 o
  -1   4  17      864.13      802.61     68.27 o
   0   4  17       48.13       19.14     25.28 o
   1   4  17      541.46      440.10     80.94 o
   2   4  17       21.90       55.87     34.04 o
   3   4  17      402.57      465.35     82.03 o
   5   4  17      255.17      239.83    132.05 o
   6   4  17      266.75      197.54     47.48 o
   7   4  17      156.23      119.08     52.12 o
   8   4  17      139.78      105.52     56.61 o
  -6   5  17      153.04      271.98    113.41 o
  -5   5  17      211.64      209.57     69.58 o
  -4   5  17      639.18      506.15     88.49 o
  -3   5  17      250.93      259.55     91.47 o
  -2   5  17      166.81      292.24     90.63 o
  -1   5  17      175.06      184.67     64.82 o
   0   5  17      401.21      500.48     77.87 o
   1   5  17      471.63      582.72     98.61 o
   2   5  17       89.68       61.01     39.44 o
   3   5  17      155.78       90.63     52.68 o
   4   5  17       88.78       81.81     37.46 o
   5   5  17      160.11      376.77     69.48 o
   6   5  17       77.49       61.60     37.16 o
   7   5  17      377.24      391.01     67.50 o
  -5   6  17      238.39      317.44     91.96 o
  -4   6  17      177.50       88.01     69.12 o
  -3   6  17      169.66      145.47     72.31 o
  -2   6  17      261.08      229.04     59.39 o
  -1   6  17      241.92      330.66    103.66 o
   0   6  17      539.50      672.24    112.25 o
   1   6  17      332.00      432.05    101.20 o
   2   6  17      257.87      308.64     57.50 o
   3   6  17      127.58      149.27     61.68 o
   4   6  17       37.82      160.07     63.37 o
   5   6  17      393.21      430.93     74.91 o
   6   6  17       47.38      117.10     55.74 o
   7   6  17      120.51      167.43     64.10 o
  -5   7  17      303.71      403.99    112.93 o
  -4   7  17       88.18       87.07     75.66 o
  -3   7  17        3.20       89.08     71.08 o
  -2   7  17      272.21      344.51     99.71 o
  -1   7  17      357.57      399.17     59.39 o
   0   7  17      330.88      346.59     58.93 o
   1   7  17      267.63      361.52     58.93 o
   2   7  17      124.08      135.41     49.24 o
   3   7  17      190.12      193.90     71.71 o
   4   7  17      204.35      291.51     69.81 o
   5   7  17      173.85      215.38     58.40 o
   6   7  17      257.71      200.79     56.26 o
  -4   8  17      300.65      317.59     98.79 o
  -3   8  17      193.66      252.82    111.28 o
  -2   8  17      131.98      132.61     74.54 o
  -1   8  17      138.18       75.32     46.10 o
   0   8  17        2.70       39.17     34.20 o
   1   8  17      613.58      752.51     74.33 o
   2   8  17      132.29      225.06     69.41 o
   3   8  17       36.68       96.44     48.93 o
   4   8  17       97.27      110.89     45.42 o
   5   8  17      434.52      360.34     88.50 o
  -2   9  17      296.82      205.89     96.25 o
  -1   9  17      977.91     1372.95    184.52 o
   0   9  17        0.89       44.72     45.68 o
   1   9  17       24.29       68.48     48.76 o
   2   9  17      229.63      255.41     64.60 o
   3   9  17      338.00      343.76     71.10 o
   4   9  17      225.44      261.85     75.61 o
   0  10  17      168.28      195.88     94.27 o
   1  10  17      192.77      206.94     72.77 o
  -2  -6  18      502.89      522.23    119.29 o
  -1  -6  18        9.95       97.86     59.33 o
   0  -6  18       92.50      158.21     79.20 o
   1  -6  18       71.96      100.45     46.84 o
   2  -6  18      233.93      192.47     56.94 o
   3  -6  18      258.93      304.18    149.08 o
  -4  -5  18      441.92      519.49    145.97 o
  -3  -5  18       80.17       89.90     53.42 o
  -2  -5  18       22.79      100.70     52.92 o
  -1  -5  18       47.34       55.99     39.67 o
   0  -5  18      167.43      181.17     59.36 o
   1  -5  18      258.58      379.69     59.58 o
   2  -5  18      124.00      186.31     47.64 o
   3  -5  18       54.59       39.79     29.91 o
   4  -5  18      135.88      171.83     47.63 o
  -5  -4  18      264.50      339.58    111.09 o
  -4  -4  18      284.21      272.99     53.27 o
  -3  -4  18      154.37      156.14     51.25 o
  -2  -4  18      197.28      187.73     78.45 o
  -1  -4  18      165.73      222.38    107.59 o
   0  -4  18       16.54       63.48     50.38 o
   1  -4  18      377.86      434.78     82.19 o
   2  -4  18      292.71      281.74     52.18 o
   3  -4  18       93.83      126.15    113.00 o
   4  -4  18      129.56      121.00     48.25 o
   5  -4  18        2.49      150.57     65.69 o
  -5  -3  18       42.61      116.03     79.89 o
  -4  -3  18      180.90      297.32     83.06 o
  -3  -3  18      204.34      272.20     89.24 o
  -2  -3  18      205.32      207.82     53.66 o
  -1  -3  18      210.56      107.11     61.48 o
   0  -3  18      152.90      174.48     46.26 o
   1  -3  18      458.69      571.57     88.34 o
   2  -3  18      430.16      455.74     54.65 o
   3  -3  18        2.66       39.24     25.31 o
   4  -3  18      192.56      220.53     53.32 o
   5  -3  18      353.88      376.49     60.01 o
   6  -3  18        9.22       55.58     46.88 o
  -6  -2  18      568.69      845.23    101.55 o
  -5  -2  18      125.98      122.02     51.86 o
  -4  -2  18        5.55       86.44     63.90 o
  -3  -2  18      116.36      115.22     58.19 o
  -2  -2  18      217.94      274.40     50.23 o
  -1  -2  18      246.75      276.67     56.24 o
   0  -2  18      329.96      291.95     49.48 o
   1  -2  18      185.13      235.13     61.23 o
   2  -2  18      255.87      309.67    103.24 o
   3  -2  18      266.02      187.90    112.85 o
   4  -2  18      215.86      112.86     37.64 o
   5  -2  18      280.12      221.68     48.75 o
   6  -2  18       11.99       68.28     41.38 o
   7  -2  18      233.57       86.56     76.19 o
  -6  -1  18      428.96      475.70    104.33 o
  -5  -1  18      123.05      109.55     42.31 o
  -4  -1  18      339.29      282.10     84.33 o
  -3  -1  18      129.31      128.50     49.80 o
  -2  -1  18      292.46      211.23     46.83 o
  -1  -1  18       24.00      124.50     45.71 o
   0  -1  18      278.44      303.19     61.15 o
   1  -1  18      301.03      247.93     33.10 o
   2  -1  18      197.58      106.94     29.21 o
   3  -1  18      250.92      299.01     95.78 o
   4  -1  18      147.33      221.02     69.44 o
   5  -1  18      400.35      195.29     55.73 o
   6  -1  18       35.83       66.60     47.32 o
   7  -1  18      131.59      106.35     73.61 o
  -6   0  18      339.72      301.05     56.02 o
  -5   0  18      120.25      102.41     46.51 o
  -4   0  18      152.56       73.43     35.50 o
  -3   0  18      616.22      641.50     87.07 o
  -2   0  18      455.97      434.19     76.02 o
  -1   0  18       15.26       32.69     29.03 o
   0   0  18      487.53      479.79     50.92 o
   1   0  18      205.92      311.06     66.63 o
   2   0  18      196.23      307.46     83.25 o
   3   0  18      303.91      206.40     68.77 o
   4   0  18       82.29       59.60     35.56 o
   5   0  18      112.46       41.54     44.71 o
   6   0  18      159.63       67.56     57.89 o
  -6   1  18      153.76      167.49     65.84 o
  -5   1  18      549.10      587.74     61.32 o
  -4   1  18      103.64      117.90     47.14 o
  -3   1  18      200.27      248.14     46.57 o
  -2   1  18      197.42      228.81     45.35 o
  -1   1  18      159.78      243.49     59.39 o
   0   1  18     1096.03     1220.28     64.99 o
   1   1  18      565.74      561.95     47.41 o
   2   1  18      174.18      170.74     37.72 o
   3   1  18        4.72       32.71     26.07 o
   4   1  18      535.74      526.06     56.16 o
   5   1  18       30.15       64.65     37.31 o
   6   1  18      330.05      216.62     49.33 o
   7   1  18       77.36       58.85     40.72 o
  -6   2  18      222.10      237.42     92.77 o
  -5   2  18      325.79      291.00     50.11 o
  -4   2  18      221.02      234.32     45.63 o
  -3   2  18       88.52       69.95     29.60 o
  -2   2  18       14.70       38.45     25.41 o
  -1   2  18      267.88      368.71     60.37 o
   0   2  18      677.85      698.47     82.27 o
   1   2  18     1038.10     1055.17     58.80 o
   2   2  18       95.61      108.74     35.62 o
   3   2  18      250.95      293.54     52.10 o
   4   2  18       95.18       80.41     36.96 o
   5   2  18      356.78      410.43     77.55 o
   6   2  18      234.26      257.52     55.09 o
   7   2  18      145.71      125.02     47.39 o
  -6   3  18      355.79      351.00    106.98 o
  -5   3  18       81.87       97.50     41.63 o
  -4   3  18      359.00      457.31     96.73 o
  -3   3  18       47.95       55.75     55.85 o
  -2   3  18      473.47      405.15     68.60 o
  -1   3  18       18.59       24.20     27.07 o
   0   3  18      381.66      369.26     70.82 o
   1   3  18      315.22      307.69     70.60 o
   2   3  18      208.79      122.85     46.78 o
   3   3  18      282.38      275.68     49.49 o
   4   3  18      302.23      334.59     54.81 o
   5   3  18      189.40      210.66     40.10 o
   6   3  18      144.83      174.35     52.81 o
   7   3  18      287.69      296.83     64.50 o
  -6   4  18      143.23      131.47     96.61 o
  -5   4  18      318.69      392.83     72.68 o
  -4   4  18      530.76      551.41    100.85 o
  -3   4  18       88.44       53.16     38.77 o
  -2   4  18      138.94      255.04     82.59 o
  -1   4  18      486.65      347.65     75.75 o
   0   4  18      231.96      177.19     53.72 o
   1   4  18      173.09      182.74     56.42 o
   2   4  18       87.05       44.79     28.19 o
   3   4  18      286.81      251.11     73.28 o
   4   4  18      176.49      113.81     33.94 o
   5   4  18      103.79      192.77     51.69 o
   6   4  18      124.97       85.88     50.11 o
   7   4  18      272.28      197.21     72.55 o
  -5   5  18      107.40       96.25     70.56 o
  -4   5  18      293.79      263.64     99.31 o
  -3   5  18      219.56      346.59     89.49 o
  -2   5  18      545.37      793.55    114.05 o
  -1   5  18       30.98       32.69     29.58 o
   0   5  18      259.08      219.63     71.77 o
   1   5  18      593.24      702.17    105.46 o
   2   5  18      600.97      542.44    101.50 o
   3   5  18       32.81       41.07     38.38 o
   4   5  18       12.09       62.04     39.78 o
   5   5  18       51.81       92.75     38.37 o
   6   5  18      336.08      340.60     62.85 o
   7   5  18      234.97      216.06     74.30 o
  -5   6  18      273.94      344.23    114.68 o
  -4   6  18      386.93      426.04    112.10 o
  -3   6  18      103.26      143.63     59.53 o
  -2   6  18       53.89      113.41     76.62 o
  -1   6  18       89.48      127.71     68.56 o
   0   6  18      629.34      647.51    105.73 o
   1   6  18      506.65      555.84    120.93 o
   2   6  18      312.12      306.31     70.89 o
   3   6  18        2.77       84.68     40.23 o
   4   6  18      400.82      458.19     72.47 o
   5   6  18      229.10      300.35     68.56 o
   6   6  18       20.64       98.43     52.63 o
  -4   7  18       30.72      105.73     76.84 o
  -3   7  18      117.99      216.30    102.95 o
  -2   7  18      177.22      352.85     88.24 o
  -1   7  18      249.49      131.80     64.07 o
   0   7  18       91.39      113.24    113.31 o
   1   7  18      212.95      202.38     86.88 o
   2   7  18      205.91      175.57     44.67 o
   3   7  18      120.44      156.79     53.34 o
   4   7  18      236.79      255.09     67.68 o
   5   7  18      175.60      188.76     69.57 o
   6   7  18      168.51      253.34     81.94 o
  -3   8  18        9.89       95.80     96.53 o
  -2   8  18      664.57     1223.97    146.25 o
  -1   8  18      449.50      551.01     92.54 o
   0   8  18        0.74      113.32     48.61 o
   1   8  18       31.60       61.16     44.77 o
   2   8  18      182.03      334.93     63.24 o
   3   8  18      311.51      142.74     59.37 o
   4   8  18       33.21       85.83     49.51 o
   5   8  18       93.77       92.10     50.83 o
  -2   9  18        6.98      120.95     79.23 o
  -1   9  18       58.75       49.54     78.96 o
   0   9  18      815.46      830.75    162.61 o
   1   9  18      141.79      187.35     85.03 o
   2   9  18        2.03      101.27     57.83 o
   3   9  18        9.88       70.04     56.97 o
   0  -6  19       15.19       46.01     52.90 o
   1  -6  19       52.88       96.19     48.18 o
  -3  -5  19      167.83      192.24     81.86 o
  -2  -5  19       81.83      120.76     62.15 o
  -1  -5  19       88.48       73.71     44.25 o
   0  -5  19       47.74      119.38     58.88 o
   1  -5  19      179.61      248.54     65.65 o
   2  -5  19      200.12      183.58     53.24 o
   3  -5  19       20.87       60.50     65.05 o
  -4  -4  19      349.06      656.92    159.86 o
  -3  -4  19      537.28      662.86     83.61 o
  -2  -4  19        0.52       57.77     42.88 o
  -1  -4  19      124.15       58.48     39.56 o
   0  -4  19      215.63      323.28     58.53 o
   1  -4  19      376.57      515.62     71.69 o
   2  -4  19      103.09       95.05     38.37 o
   3  -4  19       94.17       44.25     37.26 o
   4  -4  19      156.01      109.73     52.56 o
   5  -4  19       39.44       93.51     72.21 o
  -5  -3  19        6.59      115.73     76.50 o
  -4  -3  19       61.62      153.63    106.22 o
  -3  -3  19      199.43      135.39     81.35 o
  -2  -3  19      303.68      306.75     94.28 o
  -1  -3  19       37.31       25.61     27.71 o
   0  -3  19      366.72      292.29     51.81 o
   1  -3  19       32.88       63.63     30.85 o
   2  -3  19      594.09      543.40     54.78 o
   3  -3  19      167.27      138.90     64.07 o
   4  -3  19      119.68       69.23     39.61 o
   5  -3  19      143.65      305.02     78.23 o
  -5  -2  19      126.27      194.24    103.41 o
  -4  -2  19       21.88      154.86     85.81 o
  -3  -2  19      255.88      223.36     51.49 o
  -2  -2  19      115.31      155.14     43.41 o
  -1  -2  19       30.13       67.47     38.32 o
   0  -2  19      874.14      732.18     90.17 o
   1  -2  19        1.17       57.05     33.66 o
   2  -2  19      119.66      101.33     37.26 o
   3  -2  19      411.56      316.17     60.27 o
   4  -2  19      216.56      178.94     73.56 o
   5  -2  19      209.64      133.67     62.25 o
   6  -2  19       96.20      147.98     98.25 o
  -5  -1  19      253.18      173.99     76.99 o
  -4  -1  19      246.87      151.61     79.95 o
  -3  -1  19      144.50      168.60     69.29 o
  -2  -1  19      478.41      438.75     65.31 o
  -1  -1  19       26.42       28.24     27.71 o
   0  -1  19      236.58      298.57     55.45 o
   1  -1  19      103.43       83.36     31.77 o
   2  -1  19      190.99      179.27     80.71 o
   3  -1  19      404.30      191.64     52.69 o
   4  -1  19      128.58       99.98     50.05 o
   5  -1  19        4.47       47.66     64.13 o
   6  -1  19      519.78      427.65     80.38 o
   7  -1  19      120.50      157.85     77.11 o
  -6   0  19       12.99       38.13     56.71 o
  -5   0  19      141.01      102.35     62.02 o
  -4   0  19      684.16      583.36     91.25 o
  -3   0  19      277.74      355.27     88.48 o
  -2   0  19       63.86      150.64     60.65 o
  -1   0  19      288.11      315.59     57.71 o
   0   0  19      357.18      354.21     58.21 o
   1   0  19      393.59      460.00     95.27 o
   2   0  19      100.29       67.62     43.40 o
   3   0  19      296.75      300.61     90.87 o
   4   0  19      143.92      224.45     69.03 o
   5   0  19       12.55       30.95     33.97 o
   6   0  19      231.09      194.78     85.53 o
  -6   1  19       94.07      205.81     98.26 o
  -5   1  19      370.13      332.59     44.88 o
  -4   1  19      406.97      382.15     50.50 o
  -3   1  19       44.30       41.76     27.91 o
  -2   1  19        5.60       46.67     28.20 o
  -1   1  19      327.65      524.17     97.15 o
   0   1  19      918.32      904.98     97.28 o
   1   1  19      433.83      421.75     82.46 o
   2   1  19      201.88      102.88     45.46 o
   3   1  19       28.02       40.71     32.69 o
   4   1  19      620.90      654.65     95.74 o
   5   1  19       34.62       75.50     51.58 o
   6   1  19      247.05      226.14     88.35 o
   7   1  19       67.72      119.90     88.10 o
  -6   2  19       39.24       46.60     63.11 o
  -5   2  19      183.86      132.92     59.80 o
  -4   2  19      643.36      699.45     75.18 o
  -3   2  19      127.90      121.81     38.46 o
  -2   2  19        7.57       61.76     32.12 o
  -1   2  19       39.31       86.28     43.60 o
   0   2  19      352.33      371.60     70.33 o
   1   2  19      686.86      750.99     60.42 o
   2   2  19      544.10      559.70     64.94 o
   3   2  19       61.76       61.08     29.56 o
   4   2  19        7.85       71.85     38.21 o
   5   2  19      529.38      491.38    155.02 o
   6   2  19      342.65      300.49     81.05 o
   7   2  19      167.58      171.77     93.93 o
  -6   3  19      196.60      194.17    110.72 o
  -5   3  19       30.07       84.18     80.44 o
  -4   3  19      358.59      388.19     61.95 o
  -3   3  19      282.70      270.41     64.72 o
  -2   3  19      838.20      863.32     88.07 o
  -1   3  19       23.60       32.27     26.97 o
   0   3  19      193.37      213.91     51.79 o
   1   3  19       93.04      127.45     57.60 o
   2   3  19      741.04      761.46     95.49 o
   3   3  19      233.32      318.97     82.18 o
   4   3  19       37.69       67.39     44.89 o
   5   3  19       61.69       38.15     28.88 o
   6   3  19      247.13      275.29     58.34 o
   7   3  19      315.23      222.53     70.58 o
  -5   4  19      186.28      225.55     99.78 o
  -4   4  19      110.05       69.62     61.96 o
  -3   4  19      250.84      422.22     92.81 o
  -2   4  19      637.24      875.42    102.57 o
  -1   4  19      368.53      311.37     71.48 o
   0   4  19       35.37       38.18     33.48 o
   1   4  19       81.92       98.99     51.01 o
   2   4  19      546.68      513.85     94.66 o
   3   4  19      215.71      120.32     55.42 o
   4   4  19      260.96      309.57     79.82 o
   5   4  19       13.46       71.61     36.21 o
   6   4  19      165.83      259.17     85.90 o
   7   4  19      136.71      122.73     57.32 o
  -5   5  19      218.12      200.65     81.37 o
  -4   5  19      372.01      528.95    108.90 o
  -3   5  19      109.11      186.04     83.43 o
  -2   5  19        1.40       78.98     48.23 o
  -1   5  19      512.51      687.30    117.62 o
   0   5  19      490.56      642.32    109.72 o
   1   5  19      334.55      365.38     79.84 o
   2   5  19      130.20      122.05     49.03 o
   3   5  19      194.97      186.24     71.17 o
   4   5  19      353.94      554.35    136.41 o
   5   5  19        6.40       89.67     52.25 o
   6   5  19       86.30      159.84     68.19 o
  -4   6  19      165.94       75.14     72.78 o
  -3   6  19      319.78      569.50    119.10 o
  -2   6  19       65.93       23.51     49.12 o
  -1   6  19        4.56       31.14     37.03 o
   0   6  19      311.06      235.32     62.94 o
   1   6  19      387.35      235.17     57.81 o
   2   6  19      580.58      571.23    112.87 o
   3   6  19       10.43       60.59     37.26 o
   4   6  19      149.48      153.32     60.08 o
   5   6  19      247.40      261.09     56.71 o
   6   6  19      130.88      105.19     54.63 o
  -4   7  19       60.30      100.53     91.90 o
  -3   7  19      133.34      305.68    103.47 o
  -2   7  19       75.26       96.27     76.70 o
  -1   7  19      200.88       85.14     74.12 o
   0   7  19      398.36      588.78    129.83 o
   1   7  19        4.10       67.66     50.42 o
   2   7  19       75.42      136.23     53.77 o
   3   7  19      273.66      256.45     82.26 o
   4   7  19      159.65      177.65     66.92 o
   5   7  19      199.96      176.91     63.62 o
  -3   8  19       82.17       91.29     87.13 o
  -2   8  19      126.38      189.80     93.05 o
  -1   8  19       28.18      107.55     60.40 o
   0   8  19      748.56      920.25     85.70 o
   1   8  19      117.62      136.55     82.65 o
   2   8  19        0.62       89.02     50.25 o
   3   8  19       79.83       64.00     46.21 o
   4   8  19      135.74      201.25     67.75 o
  -1   9  19       48.40       31.55     69.95 o
   0   9  19      105.31      109.57     54.60 o
   1   9  19      137.26      127.45     94.60 o
   2   9  19      450.28      362.21     66.11 o
  -1  -5  20      143.72      159.87     51.76 o
   0  -5  20       72.24      113.66     48.89 o
   1  -5  20        8.62       78.27     40.93 o
   2  -5  20      230.60      166.29     41.11 o
  -3  -4  20      134.97      148.32     58.38 o
  -2  -4  20        0.69       35.27     36.84 o
  -1  -4  20      431.15      466.52    174.45 o
   0  -4  20      328.34      237.35     92.52 o
   1  -4  20       12.87      114.15     45.90 o
   2  -4  20      114.04       92.26     39.43 o
   3  -4  20      370.77      253.27     68.31 o
   4  -4  20       73.87      118.28     73.80 o
  -4  -3  20       59.93      145.64    101.02 o
  -3  -3  20      121.04      138.11     58.50 o
  -2  -3  20      173.97      157.97     56.49 o
  -1  -3  20       12.08       29.70     36.49 o
   0  -3  20      378.43      404.30     63.20 o
   1  -3  20       67.07      120.04     50.08 o
   2  -3  20      237.85      142.01     39.17 o
   3  -3  20      104.79       77.25     44.12 o
   4  -3  20      215.13      278.33    100.62 o
   5  -3  20      151.55      117.05     94.65 o
  -4  -2  20      229.35      171.66     57.85 o
  -3  -2  20      109.37      158.05     53.93 o
  -2  -2  20       57.89       88.61     41.95 o
  -1  -2  20      239.18      181.00     48.13 o
   0  -2  20      224.42      187.63     39.45 o
   1  -2  20       52.99       89.23     44.49 o
   2  -2  20       64.86       64.07     58.81 o
   3  -2  20      203.50      110.81     53.13 o
   4  -2  20      190.92      363.18    109.27 o
   5  -2  20      173.58      193.37    104.11 o
   6  -2  20      211.32      215.62    102.83 o
  -5  -1  20      126.83      172.28    109.74 o
  -4  -1  20      240.76      183.90     58.99 o
  -3  -1  20      147.28      154.41     62.32 o
  -2  -1  20      461.39      524.33     96.44 o
  -1  -1  20      261.68      224.82     55.32 o
   0  -1  20        0.79       55.83     33.86 o
   1  -1  20      377.45      387.04     68.11 o
   2  -1  20      213.91      197.11     65.54 o
   3  -1  20      231.89      268.78     87.25 o
   4  -1  20       46.29       27.25     62.14 o
   5  -1  20        2.40       48.57     46.83 o
   6  -1  20      408.11      347.90     95.67 o
  -5   0  20      106.28       89.03     79.97 o
  -4   0  20      576.56      551.12    105.76 o
  -3   0  20      105.33      190.84     84.05 o
  -2   0  20      178.08      189.51     82.03 o
  -1   0  20      317.96      267.29     51.37 o
   0   0  20        6.70       59.56     36.33 o
   1   0  20      622.59      691.09    114.35 o
   2   0  20      658.94      742.31    103.21 o
   3   0  20      148.21       87.84     53.37 o
   4   0  20        4.70       89.28     72.35 o
   5   0  20      112.47       30.86     58.50 o
   6   0  20      114.23      107.20     88.56 o
  -5   1  20      147.85      169.23     69.32 o
  -4   1  20      427.06      427.80     83.63 o
  -3   1  20      291.15      202.59     68.38 o
  -2   1  20        0.69       30.85     47.76 o
  -1   1  20       59.92       32.65     50.10 o
   0   1  20      571.82      691.76    121.23 o
   1   1  20      246.29      355.14     94.29 o
   2   1  20      452.72      453.08     86.82 o
   3   1  20       38.43      107.36     57.50 o
   4   1  20      445.23      493.81     89.90 o
   5   1  20      164.25      202.31     91.09 o
   6   1  20       67.04      107.43     85.03 o
   7   1  20       71.82      108.71     90.61 o
  -5   2  20      377.45      349.87     64.41 o
  -4   2  20        6.59       45.84     40.08 o
  -3   2  20      186.97      205.92     43.45 o
  -2   2  20      424.51      544.71    169.28 o
  -1   2  20      183.25      259.56     55.78 o
   0   2  20        9.10       29.96     37.10 o
   1   2  20       67.04       46.95     24.80 o
   2   2  20      737.85      779.65     66.61 o
   3   2  20      185.67      194.74    114.80 o
   4   2  20       94.03      124.02     40.16 o
   5   2  20      111.25      113.94     41.74 o
   6   2  20      218.55      294.44     57.87 o
   7   2  20      164.51      249.55    102.35 o
  -5   3  20       92.11       58.34     62.44 o
  -4   3  20      381.57      399.83     71.48 o
  -3   3  20      464.46      464.92     98.11 o
  -2   3  20      221.55      270.06     58.36 o
  -1   3  20      101.42      156.30     47.20 o
   0   3  20      174.02      274.86     70.48 o
   1   3  20      150.71      100.16     42.26 o
   2   3  20      179.84      176.71     59.00 o
   3   3  20      268.50      147.07     63.99 o
   4   3  20       96.63      136.99     40.77 o
   5   3  20      100.41       73.95     41.53 o
   6   3  20       69.57      114.06     57.18 o
   7   3  20       74.08       89.82     50.95 o
  -5   4  20       98.57      158.29    116.98 o
  -4   4  20      200.53      215.61     80.48 o
  -3   4  20      304.83      237.10     84.98 o
  -2   4  20      196.54      245.65     64.30 o
  -1   4  20      483.63      599.48     96.44 o
   0   4  20       72.69      121.08     61.85 o
   1   4  20      158.25       66.95     40.87 o
   2   4  20      299.05      225.40     64.73 o
   3   4  20      332.99      238.61     70.44 o
   4   4  20      318.48      218.56     67.16 o
   5   4  20        4.15       56.65     43.57 o
   6   4  20       55.42      137.97     58.65 o
  -4   5  20      189.59      258.23     90.90 o
  -3   5  20      448.76      434.36     73.37 o
  -2   5  20        2.52       93.10     74.11 o
  -1   5  20      234.28      184.90     65.75 o
   0   5  20       81.44      123.16     57.57 o
   1   5  20      492.20      481.15     91.24 o
   2   5  20      418.79      415.00     85.91 o
   3   5  20      198.14      141.65     81.11 o
   4   5  20        7.34       71.64     40.80 o
   5   5  20      275.93      212.79     98.82 o
   6   5  20      214.59      224.12     68.02 o
  -4   6  20      260.61      243.07    107.62 o
  -3   6  20       63.25      108.79     68.69 o
  -2   6  20       16.82      155.69     79.78 o
  -1   6  20       31.48       95.94     81.70 o
   0   6  20      834.83     1011.36    120.86 o
   1   6  20       13.96       78.55     66.44 o
   2   6  20      153.32      128.70     54.00 o
   3   6  20      158.78      317.88    185.93 o
   4   6  20      216.48      303.14     69.47 o
   5   6  20      169.98      104.70     63.94 o
  -3   7  20      152.97      234.26     97.62 o
  -2   7  20      137.83      219.44     95.51 o
  -1   7  20      145.25      255.20     94.70 o
   0   7  20      204.92      143.92     62.88 o
   1   7  20       32.56       85.11     38.20 o
   2   7  20      153.84      291.52     61.73 o
   3   7  20      159.75      145.40     58.24 o
   4   7  20       36.38       63.41     60.69 o
   5   7  20      124.32      159.77     77.92 o
  -2   8  20      368.08      370.47    114.89 o
  -1   8  20       79.98      101.20     56.97 o
   0   8  20       30.97       97.16     51.04 o
   1   8  20      334.57      316.19     63.82 o
   2   8  20      182.05      187.98     59.58 o
   3   8  20      124.18       78.96     57.94 o
   4   8  20        4.01       60.20     46.16 o
  -2  -4  21        7.27       35.26     36.72 o
  -1  -4  21      431.03      443.41     79.35 o
   0  -4  21       87.23       46.46     40.61 o
   1  -4  21      243.53      190.99     50.27 o
   2  -4  21       17.07       54.97     38.78 o
   3  -4  21      105.37       58.38     57.60 o
  -3  -3  21       64.80       65.90     56.26 o
  -2  -3  21      106.77       91.06     61.07 o
  -1  -3  21       98.44       56.24     38.59 o
   0  -3  21       29.85       50.20     44.62 o
   1  -3  21      365.95      354.88     60.93 o
   2  -3  21       41.25      100.63     46.22 o
   3  -3  21       83.63      108.05     79.78 o
   4  -3  21      178.12      218.66    100.43 o
  -4  -2  21       38.93      102.39     88.90 o
  -3  -2  21      450.17      488.41    117.53 o
  -2  -2  21      704.28      776.78     86.98 o
  -1  -2  21       53.55       38.71     35.94 o
   0  -2  21       53.61       85.92     50.69 o
   1  -2  21      382.81      293.39     72.04 o
   2  -2  21      390.55      579.73    119.07 o
   3  -2  21       18.84       79.40     94.17 o
   4  -2  21       35.52       64.55     76.56 o
   5  -2  21      292.16      200.35     90.50 o
  -4  -1  21      156.23      196.43     87.89 o
  -3  -1  21       56.13       47.60     42.61 o
  -2  -1  21      206.59      185.13     57.04 o
  -1  -1  21      546.76      654.05     71.45 o
   0  -1  21      119.69      128.00     44.40 o
   1  -1  21       85.03      143.10     62.14 o
   2  -1  21       75.89      111.23     83.64 o
   3  -1  21      395.95      419.00     95.06 o
   4  -1  21      172.62       90.89     50.98 o
   5  -1  21       34.74       67.18     70.16 o
  -5   0  21       44.68       40.95     44.69 o
  -4   0  21      234.70      216.00     59.76 o
  -3   0  21      303.76      304.37     75.64 o
  -2   0  21      148.95      183.99     68.55 o
  -1   0  21       23.50       72.91     40.31 o
   0   0  21       53.47       58.38     30.90 o
   1   0  21      618.12      618.38    105.44 o
   2   0  21      485.54      388.36    103.35 o
   3   0  21       85.51      130.96     67.46 o
   4   0  21       72.54       50.23     78.21 o
   5   0  21      172.34      238.61     89.60 o
   6   0  21       47.40       36.39     68.17 o
  -5   1  21      152.58      239.21     89.83 o
  -4   1  21       27.08       83.01     87.10 o
  -3   1  21      537.94      647.18    102.44 o
  -2   1  21       58.04      115.27     72.87 o
  -1   1  21      180.85      333.10     88.35 o
   0   1  21       43.50      178.97     68.74 o
   1   1  21       82.95      140.14     70.53 o
   2   1  21      384.00      494.79    113.69 o
   3   1  21      282.96      348.61     66.82 o
   4   1  21      217.64      192.09     77.25 o
   5   1  21       70.84       61.47     68.71 o
  -5   2  21      307.39      347.39    116.69 o
  -4   2  21      153.33      161.30     80.02 o
  -3   2  21      281.99      289.68     46.94 o
  -2   2  21       40.48       55.07     48.04 o
  -1   2  21      401.44      454.22     77.37 o
   2   2  21        0.65       90.20     54.59 o
   3   2  21      154.48       64.17     32.87 o
   4   2  21      575.96      417.64     61.71 o
   5   2  21      184.16      152.83     82.79 o
   6   2  21       10.48      129.67     89.68 o
  -5   3  21        4.16       15.00     38.94 o
  -4   3  21      177.93      340.76     91.08 o
  -3   3  21      509.43      444.63     96.01 o
  -2   3  21      408.30      548.60     87.68 o
  -1   3  21      167.37      408.96     79.61 o
   0   3  21        4.84       31.54     42.27 o
   1   3  21      373.31      325.55     85.93 o
   2   3  21      317.57      352.23     87.27 o
   3   3  21      338.25      265.66     74.20 o
   4   3  21       36.61       69.48     71.81 o
   5   3  21      342.65      290.09     81.32 o
   6   3  21       62.57       97.89     59.61 o
  -4   4  21      157.35       86.85     75.53 o
  -3   4  21      330.85      311.36     96.83 o
  -2   4  21      337.54      340.87     89.09 o
  -1   4  21       68.10       79.36     62.35 o
   0   4  21      118.04       63.45     36.76 o
   1   4  21      138.08      120.27     61.92 o
   2   4  21      423.26      622.57    117.19 o
   3   4  21      430.93      292.76     72.90 o
   4   4  21      118.51       61.96     75.33 o
   5   4  21       23.56       88.73     79.93 o
   6   4  21       37.18       84.79     57.80 o
  -4   5  21        0.57       43.66     77.65 o
  -3   5  21       41.60       62.93     77.68 o
  -2   5  21      199.97      298.69     75.11 o
  -1   5  21      559.20      375.55     77.62 o
   0   5  21        3.57       47.23     60.62 o
   1   5  21       50.88       86.46     65.05 o
   2   5  21      233.51      200.65     81.51 o
   3   5  21      605.51      387.14     75.61 o
   4   5  21       98.70      161.40     61.60 o
   5   5  21       69.10       68.04     44.77 o
  -3   6  21       61.06       28.29     69.43 o
  -2   6  21       33.33      101.13     79.70 o
  -1   6  21       36.11       72.47     79.84 o
   0   6  21      460.19      425.27    103.63 o
   1   6  21      256.25      284.72     83.00 o
   2   6  21       12.77       75.66     63.13 o
   3   6  21        5.81       51.94     39.16 o
   4   6  21      226.15      215.44     65.75 o
   5   6  21      351.76      398.02     97.81 o
  -2   7  21      128.59      214.24     68.32 o
  -1   7  21      153.91      103.29     67.65 o
   0   7  21       39.46       44.98     61.42 o
   1   7  21      409.80      551.96     82.43 o
   2   7  21       60.86       53.91     34.64 o
   3   7  21       40.01       73.95     54.07 o
   4   7  21      123.16      123.91     71.87 o
  -1   8  21      224.32      208.09     99.56 o
   0   8  21       10.21       57.89     47.09 o
   1   8  21      337.60      395.03     76.05 o
   2   8  21      204.23      301.00     75.35 o
  -2  -3  22       63.91       56.16     46.98 o
  -1  -3  22       77.08      118.09     61.46 o
   0  -3  22       80.96       81.85     50.52 o
   1  -3  22      213.25      183.12     65.46 o
   2  -3  22       43.04       99.92     84.50 o
   3  -3  22       31.50       95.70     82.44 o
  -3  -2  22       93.43       98.68     93.31 o
  -2  -2  22      221.46      156.21     76.23 o
  -1  -2  22      193.28      215.35     58.68 o
   0  -2  22      379.02      419.60     72.80 o
   1  -2  22        2.25       87.16     50.72 o
   2  -2  22      102.63      150.92     77.42 o
   3  -2  22      157.27      197.53     92.23 o
   4  -2  22      305.26      463.63    131.16 o
  -3  -1  22      905.06      954.71    111.96 o
  -2  -1  22      131.85      204.63     87.38 o
  -1  -1  22        7.04      100.01     60.84 o
   0  -1  22       89.24      159.88     53.49 o
   1  -1  22      388.50      480.02     95.86 o
   2  -1  22      313.24      396.30     90.38 o
   3  -1  22      129.39      113.41     68.83 o
   4  -1  22        1.84       35.71     49.94 o
   5  -1  22      227.69      261.09     72.26 o
  -4   0  22       73.66       68.42     91.03 o
  -3   0  22      129.31       92.93     68.85 o
  -2   0  22      194.57      227.32     83.60 o
  -1   0  22      117.17      163.94     46.99 o
   0   0  22       34.45      126.84     55.22 o
   1   0  22      200.41       95.92     66.23 o
   2   0  22      132.38      168.74     83.46 o
   3   0  22      523.12      624.55    125.94 o
   4   0  22       99.46       77.90     69.47 o
   5   0  22        9.43      120.49     84.97 o
  -4   1  22      205.15      308.29    107.99 o
  -3   1  22      159.97       76.36     65.59 o
  -2   1  22       30.44       79.78     79.90 o
   0   1  22      101.72       59.35     56.40 o
   1   1  22       38.07       17.28     54.58 o
   2   1  22       17.44       55.56     56.91 o
   3   1  22      366.28      338.09     97.60 o
   4   1  22      273.91      335.85    102.88 o
   5   1  22      142.66       74.23     69.80 o
  -4   2  22        6.57       92.70     76.13 o
   2   2  22      136.28      162.37     72.58 o
   3   2  22      194.87       81.54     56.22 o
   4   2  22      139.81      137.14     91.18 o
   5   2  22      127.01      105.58     66.76 o
  -4   3  22      102.00      189.90     98.57 o
  -3   3  22      107.40      143.94     91.84 o
  -2   3  22      390.86      455.17     90.68 o
  -1   3  22      137.05      174.64     65.66 o
   0   3  22      319.06      247.50     58.83 o
   1   3  22      162.48      250.98     84.52 o
   2   3  22       42.44       48.54     47.26 o
   3   3  22      287.85       98.41     66.22 o
   4   3  22      103.79       58.67     67.53 o
   5   3  22      390.57      266.48     83.55 o
  -4   4  22       25.91       25.39     64.63 o
  -3   4  22      121.91       69.91     67.23 o
  -2   4  22      471.06      456.98     86.35 o
  -1   4  22       17.20       32.16     55.91 o
   0   4  22       99.77       83.31     58.33 o
   1   4  22      135.48      181.70     60.75 o
   2   4  22      292.52      311.00     90.91 o
   3   4  22      337.05      204.51     73.96 o
   4   4  22      142.75       58.85     57.81 o
   5   4  22       15.39       67.97     53.91 o
  -3   5  22      120.21       52.63     59.00 o
  -2   5  22       50.08       37.03     56.41 o
  -1   5  22      216.92      171.37     76.08 o
   0   5  22       20.69       84.05     64.07 o
   1   5  22      456.01      369.90     84.68 o
   2   5  22        1.23       98.20     83.02 o
   3   5  22      102.63       74.98     76.03 o
   4   5  22      400.01      325.20     86.52 o
   5   5  22       98.46       86.34     55.36 o
  -2   6  22      113.55      193.06    107.02 o
  -1   6  22      102.63      135.46     85.25 o
   0   6  22      107.01       70.52     72.87 o
   1   6  22      337.56      323.61     92.16 o
   2   6  22       28.37       47.15     70.56 o
   3   6  22       26.28      182.18     78.67 o
   4   6  22       96.16      218.87    138.87 o
  -1   7  22       74.54       15.39     38.03 o
   0   7  22      112.23       89.60     71.39 o
   1   7  22      137.49      113.25     57.76 o
   2   7  22      205.59      182.37     96.62 o
   3   7  22       84.48      180.87     69.85 o
   0  -3  23      270.53      219.24     70.97 o
   1  -3  23        0.68       81.66     55.88 o
  -2  -2  23      135.86      215.58     63.61 o
  -1  -2  23       30.81       55.35     49.79 o
   0  -2  23      411.04      403.81     79.57 o
   1  -2  23      194.73      360.22     74.86 o
   2  -2  23      230.50      311.05    105.08 o
   3  -2  23        7.31       34.54     56.20 o
  -3  -1  23       14.44       39.46     70.76 o
  -2  -1  23      434.08      440.20    100.49 o
  -1  -1  23      554.30      604.47     75.58 o
   0  -1  23        0.48      103.47     52.93 o
   1  -1  23        6.27       40.19     55.66 o
   2  -1  23      229.62      263.27     85.06 o
   3  -1  23     1083.93     1211.86    145.53 o
   4  -1  23       32.35       67.44     71.73 o
  -3   0  23       22.13       75.06     87.90 o
  -2   0  23      265.71      315.95     84.49 o
  -1   0  23       77.21      135.82    102.92 o
   0   0  23      121.91      145.64     87.32 o
   1   0  23      146.65      190.74     78.41 o
   2   0  23       24.91       55.11     60.25 o
   3   0  23      146.55      103.61     85.00 o
   4   0  23      143.22      161.95     71.38 o
  -3   1  23       33.43       56.71     67.48 o
  -2   1  23      137.99      113.62     72.01 o
   1   1  23       28.03       49.03     53.96 o
   2   1  23       39.02      152.63     87.45 o
   3   1  23       26.95       78.64     76.54 o
   4   1  23      261.61      190.90     79.09 o
   5   1  23      208.27       56.00     64.50 o
   2   2  23       67.33       81.44     63.44 o
   3   2  23      126.78      132.24     78.30 o
   4   2  23      437.74      511.47    119.18 o
   5   2  23       29.53       68.59     82.16 o
  -3   4  23       67.12      153.75     98.58 o
  -2   4  23       51.46      134.25     65.00 o
  -1   4  23       44.45      132.16     77.55 o
   0   4  23      168.49      222.21     73.58 o
   1   4  23      219.21      305.84     95.04 o
   2   4  23       58.97       83.03     70.61 o
   3   4  23      165.95      237.18     82.70 o
   4   4  23      172.10      119.51     69.92 o
  -2   5  23      178.78      137.86     93.05 o
  -1   5  23      144.24       45.27     66.85 o
   0   5  23        1.15       89.79     72.69 o
   1   5  23      149.94      147.05     75.38 o
   2   5  23      227.11      111.28     80.37 o
   3   5  23       79.09       59.17     72.17 o
   4   5  23       80.00      150.98     76.04 o
  -1   6  23      433.89      373.78    103.83 o
   0   6  23      337.93      336.25    119.56 o
   1   6  23        1.33       37.49     43.51 o
   2   6  23       72.07       69.68     78.44 o
   3   6  23      134.05      241.26     75.41 o
   1   7  23        4.74      119.00     69.43 o
  -1  -1  24       20.97      112.76     77.59 o
   0  -1  24      153.83      201.44    126.47 o
   1  -1  24      177.82      311.14    101.06 o
   2  -1  24       61.20       82.80     75.22 o
  -2   0  24      176.55      194.84    108.03 o
  -1   0  24      181.69      278.96    103.03 o
   0   0  24      166.17      244.20     89.08 o
   1   0  24       28.74       99.97     82.86 o
   2   0  24       67.23       67.55     79.42 o
   3   0  24       77.22      236.97    104.28 o
   1   1  24      138.28      151.74     95.88 o
   2   1  24       74.97       76.52     74.85 o
   3   1  24        0.47       84.90     76.45 o
   4   1  24      208.18      208.73     95.04 o
   3   2  24      134.20       99.62     72.87 o
   4   2  24      217.71      149.28    101.68 o
  -2   4  24       59.20       45.63     70.36 o
  -1   4  24      132.47      164.80     76.47 o
   0   4  24      112.24       79.53     57.85 o
   1   4  24       55.33       64.04     70.07 o
   2   4  24      257.28      129.05     74.87 o
   3   4  24       32.26       51.11     52.03 o
  -1   5  24      157.56      193.04     87.64 o
   0   5  24      122.46      124.97     81.92 o
   1   5  24       10.18       90.00     78.81 o
   2   5  24      390.49      304.04     82.07 o
   3   5  24       22.70      117.96    100.21 o
   1   6  24       24.55       81.83     84.55 o
   0   0  25       29.38      110.02     91.25 o
   1   0  25      262.98      162.57     78.15 o
   2   1  25        2.10      152.51    104.83 o
 
